# Supplementary material for: 4-Amino-3-bromo­benzoic acid
Source: Acta Crystallogr Sect E Struct Rep Online. 2009 Feb 28;65(Pt 3):o640. doi: 10.1107/S1600536809006825 (PMC2968661; doi:10.1107/S1600536809006825)
Supplement: Supplementary file 1 [file e-65-0o640-sup1.cif]

##############################################################################
###                                                                        ###
###        Electronic paper (Acta Crystallographica Section E)             ###
###                                                                        ###
##############################################################################
#                                                                            #
# This CIF contains the data in a paper accepted for publication in Acta     #
# Crystallographica Section E. It conforms to the requirements of Notes      #
# for Authors for Section E, and has been peer reviewed under the auspices   #
# of the IUCr Commission on Journals.                                        #
#                                                                            #
# Full details of the Crystallographic Information File format               #
# are given in the paper "The Crystallographic Information File (CIF):       #
# a New Standard Archive File for Crystallography" by S. R. Hall, F. H.      #
# Allen and I. D. Brown [Acta Cryst. (1991), A47, 655-685].                  #
#                                                                            #
# The current version of the core CIF dictionary is obtainable from          #
# ftp://ftp.iucr.org/pub/cif_core.dic. The current version number is 2.4.    #
#                                                                            #
# Software is freely available for graphical display of the structure(s) in  #
# this CIF.  For information consult the CIF home page http://www.iucr.org/  #
# cif/home.html                                                              #
#                                                                            #
# This file may be used for bona fide research purposes within the           #
# scientific community so long as proper attribution is given to the journal # 
# article from which it was obtained.                                        #
#                                                                            #
##############################################################################
                                             
data_global
_audit_creation_method     ?
_journal_date_recd_electronic     2009-02-01
_journal_date_accepted     2009-02-24
_journal_name_full     'Acta Crystallographica, Section E'
_journal_year     2009
_journal_volume     65
_journal_issue      3
_journal_page_first     o640
_journal_page_last     o640
_journal_paper_category     QO
_journal_coeditor_code     BQ2123
_publ_contact_author
;
Muhammad Nawaz Tahir
University of Sargodha
Department of Physics
Sargodha
Pakistan
;
_publ_contact_author_email     'dmntahir_uos@yahoo.com'
_publ_contact_author_fax     '0092 48 32 22 121'
_publ_contact_author_phone     '0092 48 92 30 170'
_publ_section_title
;
4-Amino-3-bromobenzoic acid
;
loop_
    _publ_author_name
    _publ_author_address
    'Arshad, Muhammad Nadeem'
;
Department of Chemistry
Government College University
Lahore
Pakistan
;
    'Tahir, M. Nawaz'
;
Department of Physics
University of Sargodha
Sargodha
Pakistan
;
    'Khan, Islam Ullah'
;
Department of Chemistry
Government College University
Lahore
Pakistan
;
    'Shafiq, Muhammad'
;
Department of Chemistry
Government College University
Lahore
Pakistan
;
    'Waheed, Abdul'
;
Department of Chemistry
Government College University
Lahore
Pakistan
;
data_I
_audit_creation_method     SHELXL-97
_chemical_name_systematic
;
4-Amino-3-bromobenzoic acid
;
_chemical_name_common     ?
_chemical_formula_moiety     'C7 H6 Br N O2'
_chemical_formula_sum     'C7 H6 Br N O2'
_chemical_formula_iupac     'C7 H6 Br N O2'
_chemical_formula_weight     216.04
_chemical_melting_point     ?
_symmetry_cell_setting     orthorhombic
_symmetry_space_group_name_H-M     'P n a 21'
_symmetry_space_group_name_Hall     'P 2c -2n'
loop_
    _symmetry_equiv_pos_site_id
    _symmetry_equiv_pos_as_xyz
    1 x,y,z
    2 -x,-y,1/2+z
    3 1/2-x,1/2+y,1/2+z
    4 1/2+x,1/2-y,z
_cell_length_a     24.3968(11)
_cell_length_b     4.8388(2)
_cell_length_c     12.8040(5)
_cell_angle_alpha     90
_cell_angle_beta     90
_cell_angle_gamma     90
_cell_volume     1511.53(11)
_cell_formula_units_Z     8
_cell_measurement_reflns_used     3169
_cell_measurement_theta_min     1.67
_cell_measurement_theta_max     28.72
_cell_measurement_temperature     296(2)
_exptl_crystal_description     prismatic
_exptl_crystal_colour     colorless
_exptl_crystal_size_max     0.22
_exptl_crystal_size_mid     0.16
_exptl_crystal_size_min     0.14
_exptl_crystal_density_diffrn     1.899
_exptl_crystal_density_meas     ?
_exptl_crystal_density_method     'not measured'
_exptl_crystal_F_000     848
_exptl_absorpt_coefficient_mu     5.382
_exptl_absorpt_correction_type     multi-scan
_exptl_absorpt_process_details     '(SADABS; Bruker, 2005)'
_exptl_absorpt_correction_T_min     0.375
_exptl_absorpt_correction_T_max     0.469
_exptl_special_details
;
;
_diffrn_ambient_temperature     296(2)
_diffrn_radiation_type     MoK\a
_diffrn_radiation_wavelength     0.71073
_diffrn_radiation_source     'fine-focus sealed tube'
_diffrn_radiation_monochromator     graphite
_diffrn_measurement_device_type     'Bruker Kappa APEXII CCD'
_diffrn_measurement_method     \w
_diffrn_detector_area_resol_mean     7.40
_diffrn_reflns_number     9922
_diffrn_reflns_av_R_equivalents     0.0266
_diffrn_reflns_av_sigmaI/netI     0.0526
_diffrn_reflns_theta_min     1.67
_diffrn_reflns_theta_max     28.72
_diffrn_reflns_theta_full     28.72
_diffrn_measured_fraction_theta_max     0.999
_diffrn_measured_fraction_theta_full     0.999
_diffrn_reflns_limit_h_min     -32
_diffrn_reflns_limit_h_max     33
_diffrn_reflns_limit_k_min     -6
_diffrn_reflns_limit_k_max     5
_diffrn_reflns_limit_l_min     -17
_diffrn_reflns_limit_l_max     17
_diffrn_standards_number     0
_diffrn_standards_interval_count     ?
_diffrn_standards_interval_time     ?
_diffrn_standards_decay_%     ?
_refine_special_details
;
Refinement of <i>F</i>^2^ against ALL reflections. The weighted <i>R</i>-factor
<i>wR</i> and goodness of fit <i>S</i> are based on <i>F</i>^2^, conventional
<i>R</i>-factors <i>R</i> are based on <i>F</i>, with <i>F</i> set to zero for
negative <i>F</i>^2^. The threshold expression of <i>F</i>^2^ >
\s(<i>F</i>^2^) is used only for calculating <i>R</i>-factors(gt) <i>etc</i>.
and is not relevant to the choice of reflections for refinement.
<i>R</i>-factors based on <i>F</i>^2^ are statistically about twice as large
as those based on <i>F</i>, and <i>R</i>- factors based on ALL data will be
even larger.
;
_reflns_number_total     3908
_reflns_number_gt     3169
_reflns_threshold_expression     I>2\s(I)
_refine_ls_structure_factor_coef     Fsqd
_refine_ls_matrix_type     full
_refine_ls_R_factor_all     0.0448
_refine_ls_R_factor_gt     0.0298
_refine_ls_wR_factor_gt     0.0560
_refine_ls_wR_factor_ref     0.0594
_refine_ls_goodness_of_fit_ref     1.001
_refine_ls_restrained_S_all     1.001
_refine_ls_number_reflns     3908
_refine_ls_number_parameters     214
_refine_ls_number_restraints     1
_refine_ls_hydrogen_treatment     mixed
_refine_ls_weighting_scheme     calc
_refine_ls_weighting_details
                 'calc w=1/[\s^2^(Fo^2^)+(0.0107P)^2^] where P=(Fo^2^+2Fc^2^)/3'
_atom_sites_solution_hydrogens     geom
_atom_sites_solution_primary     direct
_atom_sites_solution_secondary     difmap
_refine_ls_shift/su_max     0.000
_refine_ls_shift/su_mean     0.000
_refine_diff_density_max     0.439
_refine_diff_density_min     -0.492
_refine_ls_extinction_method     none
_refine_ls_extinction_coef     ?
_refine_ls_abs_structure_details     'Flack (1983), 1857 Friedel pairs'
_refine_ls_abs_structure_Flack     0.012(9)
loop_
    _atom_type_symbol
    _atom_type_description
    _atom_type_scat_dispersion_real
    _atom_type_scat_dispersion_imag
    _atom_type_scat_source
    O O 0.0106 0.0060 'International Tables Vol C Tables 4.2.6.8 and 6.1.1.4'
    N N 0.0061 0.0033 'International Tables Vol C Tables 4.2.6.8 and 6.1.1.4'
    Br Br -0.2901 2.4595 'International Tables Vol C Tables 4.2.6.8 and 6.1.1.4'
    H H 0.0000 0.0000 'International Tables Vol C Tables 4.2.6.8 and 6.1.1.4'
    C C 0.0033 0.0016 'International Tables Vol C Tables 4.2.6.8 and 6.1.1.4'
_computing_data_collection     'APEX2 (Bruker, 2007)'
_computing_cell_refinement     'SAINT (Bruker, 2007)'
_computing_data_reduction     'SAINT (Bruker, 2007)'
_computing_structure_solution     'SHELXS97 (Sheldrick, 2008)'
_computing_structure_refinement     'SHELXL97 (Sheldrick, 2008)'
_computing_molecular_graphics
                  'ORTEP-3 for Windows (Farrugia, 1997) and PLATON (Spek, 2009)'
_computing_publication_material
                                'WinGX (Farrugia, 1999) and PLATON (Spek, 2009)'
loop_
    _atom_site_type_symbol
    _atom_site_label
    _atom_site_fract_x
    _atom_site_fract_y
    _atom_site_fract_z
    _atom_site_U_iso_or_equiv
    _atom_site_adp_type
    _atom_site_calc_flag
    _atom_site_refinement_flags
    _atom_site_occupancy
    _atom_site_disorder_assembly
    _atom_site_disorder_group
    Br Br1 0.320114(15) -0.05594(7) 0.25848(2) 0.03957(10) Uani d . 1 . .
    O O1 0.14368(11) 0.8516(5) 0.40595(16) 0.0440(6) Uani d . 1 . .
    H H1 0.1288 0.9846 0.3781 0.053 Uiso calc R 1 . .
    O O2 0.16062(9) 0.7357(4) 0.24087(17) 0.0350(5) Uani d . 1 . .
    N N1 0.33671(15) 0.0202(8) 0.4953(3) 0.0510(10) Uani d . 1 . .
    H H1A 0.3479(16) -0.127(8) 0.455(3) 0.061 Uiso d . 1 . .
    H H1B 0.3387(19) 0.004(8) 0.560(4) 0.061 Uiso d . 1 . .
    C C1 0.21062(12) 0.5149(6) 0.3765(3) 0.0302(6) Uani d . 1 . .
    C C2 0.23965(12) 0.3438(6) 0.3108(2) 0.0288(7) Uani d . 1 . .
    H H2 0.2318 0.3416 0.2397 0.035 Uiso calc R 1 . .
    C C3 0.28043(13) 0.1752(6) 0.3501(2) 0.0275(7) Uani d . 1 . .
    C C4 0.29402(14) 0.1757(7) 0.4569(3) 0.0339(8) Uani d . 1 . .
    C C5 0.26337(14) 0.3430(8) 0.5214(3) 0.0428(9) Uani d . 1 . .
    H H5 0.2702 0.3409 0.5928 0.051 Uiso calc R 1 . .
    C C6 0.22328(15) 0.5119(7) 0.4833(3) 0.0416(9) Uani d . 1 . .
    H H6 0.2041 0.6265 0.5287 0.050 Uiso calc R 1 . .
    C C7 0.16965(14) 0.7060(7) 0.3350(3) 0.0312(8) Uani d . 1 . .
    Br Br2 0.068709(14) -0.02802(6) 0.87184(3) 0.03738(9) Uani d . 1 . .
    O O3 -0.09440(11) 0.8621(5) 0.66215(19) 0.0441(6) Uani d . 1 . .
    H H3 -0.1136 0.9859 0.6862 0.053 Uiso calc R 1 . .
    O O4 -0.08170(10) 0.7685(5) 0.83152(18) 0.0400(6) Uani d . 1 . .
    N N2 0.09823(15) -0.0184(7) 0.6365(3) 0.0468(9) Uani d . 1 . .
    H H2A 0.1139(15) -0.152(7) 0.687(3) 0.056 Uiso d . 1 . .
    H H2B 0.1093(17) -0.052(8) 0.580(4) 0.056 Uiso d . 1 . .
    C C8 -0.02918(14) 0.5234(6) 0.7088(3) 0.0284(7) Uani d . 1 . .
    C C9 -0.00474(13) 0.3632(6) 0.7867(2) 0.0281(7) Uani d . 1 . .
    H H9 -0.0167 0.3786 0.8554 0.034 Uiso calc R 1 . .
    C C10 0.03682(12) 0.1830(6) 0.7625(3) 0.0286(6) Uani d . 1 . .
    C C11 0.05602(13) 0.1496(7) 0.6603(3) 0.0305(7) Uani d . 1 . .
    C C12 0.03023(14) 0.3106(8) 0.5824(2) 0.0400(8) Uani d . 1 . .
    H H12 0.0416 0.2949 0.5134 0.048 Uiso calc R 1 . .
    C C13 -0.01099(15) 0.4883(6) 0.6068(3) 0.0371(8) Uani d . 1 . .
    H H13 -0.0275 0.5894 0.5537 0.045 Uiso calc R 1 . .
    C C14 -0.07084(13) 0.7263(6) 0.7391(3) 0.0315(7) Uani d . 1 . .
loop_
    _atom_site_aniso_label
    _atom_site_aniso_U_11
    _atom_site_aniso_U_22
    _atom_site_aniso_U_33
    _atom_site_aniso_U_12
    _atom_site_aniso_U_13
    _atom_site_aniso_U_23
    Br1 0.03529(19) 0.04090(18) 0.0425(2) 0.00405(15) 0.00077(17) -0.0027(2)
    O1 0.0561(17) 0.0506(15) 0.0252(12) 0.0258(13) 0.0033(11) 0.0052(11)
    O2 0.0373(13) 0.0412(13) 0.0265(13) 0.0111(9) 0.0002(10) 0.0058(10)
    N1 0.049(2) 0.069(2) 0.0351(19) 0.0173(16) -0.0101(17) 0.0089(16)
    C1 0.0271(15) 0.0389(15) 0.0246(15) 0.0026(13) -0.0001(16) 0.0062(15)
    C2 0.0250(18) 0.0351(18) 0.0264(17) -0.0012(14) -0.0023(13) 0.0040(14)
    C3 0.0254(17) 0.0300(16) 0.027(2) 0.0002(13) 0.0000(13) 0.0040(13)
    C4 0.0293(19) 0.0360(19) 0.036(2) 0.0029(15) -0.0073(14) 0.0071(16)
    C5 0.044(2) 0.060(2) 0.0246(17) 0.0105(19) -0.0050(16) -0.0015(17)
    C6 0.039(2) 0.051(2) 0.034(2) 0.0133(16) 0.0008(16) 0.0011(16)
    C7 0.032(2) 0.0305(17) 0.0310(19) -0.0003(14) 0.0025(15) 0.0055(15)
    Br2 0.03815(19) 0.03913(17) 0.03487(17) 0.00381(15) -0.00324(17) 0.0049(2)
    O3 0.0484(16) 0.0458(15) 0.0381(14) 0.0211(12) -0.0097(12) -0.0080(12)
    O4 0.0403(16) 0.0471(15) 0.0326(13) 0.0124(12) -0.0019(11) -0.0078(11)
    N2 0.053(2) 0.054(2) 0.0327(18) 0.0179(16) 0.0056(16) -0.0052(16)
    C8 0.0292(17) 0.0257(15) 0.0303(17) 0.0030(13) -0.0028(14) -0.0054(13)
    C9 0.0309(18) 0.0323(16) 0.0212(16) -0.0029(14) 0.0027(12) -0.0047(12)
    C10 0.0310(16) 0.0269(14) 0.0278(16) -0.0003(12) -0.0057(15) 0.0013(16)
    C11 0.0285(17) 0.0335(17) 0.0296(17) 0.0008(14) -0.0003(14) -0.0041(15)
    C12 0.044(2) 0.055(2) 0.0206(17) 0.0048(17) 0.0046(15) -0.0024(15)
    C13 0.046(2) 0.0403(17) 0.0254(19) 0.0058(16) -0.0058(15) 0.0011(14)
    C14 0.0302(17) 0.0287(16) 0.035(2) 0.0012(12) -0.0015(16) -0.0019(14)
_geom_special_details
;
All e.s.d.'s (except the e.s.d. in the dihedral angle between two l.s. planes)
are estimated using the full covariance matrix. The cell e.s.d.'s are taken
into account individually in the estimation of e.s.d.'s in distances, angles
and torsion angles; correlations between e.s.d.'s in cell parameters are only
used when they are defined by crystal symmetry. An approximate (isotropic)
treatment of cell e.s.d.'s is used for estimating e.s.d.'s involving l.s.
planes.
;
loop_
    _geom_bond_atom_site_label_1
    _geom_bond_atom_site_label_2
    _geom_bond_site_symmetry_2
    _geom_bond_distance
    _geom_bond_publ_flag
    Br1 C3 . 1.888(3) ?
    O1 C7 . 1.312(4) ?
    O1 H1 . 0.8200 ?
    O2 C7 . 1.234(3) ?
    N1 C4 . 1.376(4) ?
    N1 H1A . 0.92(4) ?
    N1 H1B . 0.83(4) ?
    C1 C2 . 1.376(5) ?
    C1 C6 . 1.402(5) ?
    C1 C7 . 1.462(5) ?
    C2 C3 . 1.382(4) ?
    C2 H2 . 0.9300 ?
    C3 C4 . 1.407(4) ?
    C4 C5 . 1.377(5) ?
    C5 C6 . 1.365(5) ?
    C5 H5 . 0.9300 ?
    C6 H6 . 0.9300 ?
    Br2 C10 . 1.899(3) ?
    O3 C14 . 1.316(4) ?
    O3 H3 . 0.8200 ?
    O4 C14 . 1.230(3) ?
    N2 C11 . 1.347(5) ?
    N2 H2A . 0.99(4) ?
    N2 H2B . 0.79(4) ?
    C8 C13 . 1.390(5) ?
    C8 C9 . 1.397(4) ?
    C8 C14 . 1.465(4) ?
    C9 C10 . 1.373(4) ?
    C9 H9 . 0.9300 ?
    C10 C11 . 1.400(5) ?
    C11 C12 . 1.413(5) ?
    C12 C13 . 1.360(5) ?
    C12 H12 . 0.9300 ?
    C13 H13 . 0.9300 ?
loop_
    _geom_angle_atom_site_label_1
    _geom_angle_atom_site_label_2
    _geom_angle_atom_site_label_3
    _geom_angle_site_symmetry_1
    _geom_angle_site_symmetry_3
    _geom_angle
    _geom_angle_publ_flag
    C7 O1 H1 . . 109.5 ?
    C4 N1 H1A . . 116(2) ?
    C4 N1 H1B . . 117(3) ?
    H1A N1 H1B . . 118(4) ?
    C2 C1 C6 . . 118.5(3) ?
    C2 C1 C7 . . 120.7(3) ?
    C6 C1 C7 . . 120.7(3) ?
    C1 C2 C3 . . 120.2(3) ?
    C1 C2 H2 . . 119.9 ?
    C3 C2 H2 . . 119.9 ?
    C2 C3 C4 . . 121.5(3) ?
    C2 C3 Br1 . . 119.5(2) ?
    C4 C3 Br1 . . 119.0(2) ?
    N1 C4 C5 . . 121.3(3) ?
    N1 C4 C3 . . 121.6(3) ?
    C5 C4 C3 . . 117.1(3) ?
    C6 C5 C4 . . 121.8(3) ?
    C6 C5 H5 . . 119.1 ?
    C4 C5 H5 . . 119.1 ?
    C5 C6 C1 . . 120.8(3) ?
    C5 C6 H6 . . 119.6 ?
    C1 C6 H6 . . 119.6 ?
    O2 C7 O1 . . 121.8(3) ?
    O2 C7 C1 . . 123.4(3) ?
    O1 C7 C1 . . 114.7(3) ?
    C14 O3 H3 . . 109.5 ?
    C11 N2 H2A . . 123(2) ?
    C11 N2 H2B . . 126(3) ?
    H2A N2 H2B . . 109(4) ?
    C13 C8 C9 . . 117.8(3) ?
    C13 C8 C14 . . 123.5(3) ?
    C9 C8 C14 . . 118.7(3) ?
    C10 C9 C8 . . 120.5(3) ?
    C10 C9 H9 . . 119.7 ?
    C8 C9 H9 . . 119.7 ?
    C9 C10 C11 . . 122.1(3) ?
    C9 C10 Br2 . . 118.6(2) ?
    C11 C10 Br2 . . 119.4(2) ?
    N2 C11 C10 . . 122.5(3) ?
    N2 C11 C12 . . 120.9(3) ?
    C10 C11 C12 . . 116.6(3) ?
    C13 C12 C11 . . 121.0(3) ?
    C13 C12 H12 . . 119.5 ?
    C11 C12 H12 . . 119.5 ?
    C12 C13 C8 . . 122.0(3) ?
    C12 C13 H13 . . 119.0 ?
    C8 C13 H13 . . 119.0 ?
    O4 C14 O3 . . 122.9(3) ?
    O4 C14 C8 . . 121.0(3) ?
    O3 C14 C8 . . 116.1(3) ?
loop_
    _geom_torsion_atom_site_label_1
    _geom_torsion_atom_site_label_2
    _geom_torsion_atom_site_label_3
    _geom_torsion_atom_site_label_4
    _geom_torsion_site_symmetry_1
    _geom_torsion_site_symmetry_2
    _geom_torsion_site_symmetry_3
    _geom_torsion_site_symmetry_4
    _geom_torsion
    _geom_torsion_publ_flag
    C6 C1 C2 C3 . . . . -0.4(4) ?
    C7 C1 C2 C3 . . . . 176.3(3) ?
    C1 C2 C3 C4 . . . . -0.9(5) ?
    C1 C2 C3 Br1 . . . . -179.5(2) ?
    C2 C3 C4 N1 . . . . -176.1(3) ?
    Br1 C3 C4 N1 . . . . 2.5(5) ?
    C2 C3 C4 C5 . . . . 2.7(5) ?
    Br1 C3 C4 C5 . . . . -178.7(3) ?
    N1 C4 C5 C6 . . . . 175.6(4) ?
    C3 C4 C5 C6 . . . . -3.2(6) ?
    C4 C5 C6 C1 . . . . 2.0(6) ?
    C2 C1 C6 C5 . . . . -0.1(5) ?
    C7 C1 C6 C5 . . . . -176.8(3) ?
    C2 C1 C7 O2 . . . . -3.7(5) ?
    C6 C1 C7 O2 . . . . 172.9(3) ?
    C2 C1 C7 O1 . . . . 178.0(3) ?
    C6 C1 C7 O1 . . . . -5.3(5) ?
    C13 C8 C9 C10 . . . . 1.7(5) ?
    C14 C8 C9 C10 . . . . -176.0(3) ?
    C8 C9 C10 C11 . . . . -0.7(5) ?
    C8 C9 C10 Br2 . . . . 179.7(2) ?
    C9 C10 C11 N2 . . . . 177.3(3) ?
    Br2 C10 C11 N2 . . . . -3.1(4) ?
    C9 C10 C11 C12 . . . . -0.2(5) ?
    Br2 C10 C11 C12 . . . . 179.4(2) ?
    N2 C11 C12 C13 . . . . -177.4(3) ?
    C10 C11 C12 C13 . . . . 0.1(5) ?
    C11 C12 C13 C8 . . . . 1.0(6) ?
    C9 C8 C13 C12 . . . . -1.8(5) ?
    C14 C8 C13 C12 . . . . 175.7(3) ?
    C13 C8 C14 O4 . . . . -172.8(3) ?
    C9 C8 C14 O4 . . . . 4.7(5) ?
    C13 C8 C14 O3 . . . . 5.7(5) ?
    C9 C8 C14 O3 . . . . -176.8(3) ?
loop_
    _geom_hbond_atom_site_label_D
    _geom_hbond_atom_site_label_H
    _geom_hbond_atom_site_label_A
    _geom_hbond_site_symmetry_A
    _geom_hbond_distance_DH
    _geom_hbond_distance_HA
    _geom_hbond_distance_DA
    _geom_hbond_angle_DHA
    _geom_hbond_publ_flag
    O1 H1 O4 2_574 0.8200 1.7600 2.564(3) 165.00 yes
    N1 H1A Br1 . 0.92(4) 2.63(4) 3.081(4) 111(3) yes
    N1 H1B O2 3_545 0.83(5) 2.57(5) 3.313(4) 149(4) yes
    N2 H2A Br2 . 0.99(4) 2.68(4) 3.099(4) 106(2) yes
    N2 H2A Br1 3_545 0.99(4) 2.69(4) 3.630(4) 158(3) yes
    N2 H2B O1 1_545 0.79(5) 2.43(5) 3.216(4) 179(6) yes
    O3 H3 O2 2_575 0.8200 1.9000 2.723(3) 178.00 yes
    C5 H5 O2 3_545 0.9300 2.5900 3.407(4) 147.00 yes
    C12 H12 O4 2_564 0.9300 2.5400 3.470(4) 174.00 yes
