# Supplementary material for: 4-Amino-3-bromo­benzoic acid
Source: Acta Crystallogr Sect E Struct Rep Online. 2009 Feb 28;65(Pt 3):o640. doi: 10.1107/S1600536809006825 (PMC2968661; doi:10.1107/S1600536809006825)
Supplement: Supplementary file 2 [file e-65-0o640-Isup2.hkl]

#
# h,k,l, Fc-squared, Fo-squared, sigma(Fo-squared) and status flag
#
data_I
_shelx_title ' OPA in Pna2(1)'
_shelx_refln_list_code          4
_shelx_F_calc_maximum      288.79
_exptl_crystal_F_000       848.00
_reflns_d_resolution_high  0.7395
 
loop_
 _symmetry_equiv_pos_as_xyz
 'x, y, z'
 '-x, -y, z+1/2'
 'x+1/2, -y+1/2, z'
 '-x+1/2, y+1/2, z+1/2'
 
_cell_length_a    24.3968
_cell_length_b     4.8388
_cell_length_c    12.8040
_cell_angle_alpha  90.000
_cell_angle_beta   90.000
_cell_angle_gamma  90.000
 
_shelx_F_squared_multiplier     1.000
 
loop_
 _refln_index_h
 _refln_index_k
 _refln_index_l
 _refln_F_squared_calc
 _refln_F_squared_meas
 _refln_F_squared_sigma
 _refln_observed_status
   2   0 -17      851.30      970.76    103.10 o
   4   0 -17      203.61      165.82     70.16 o
   6   0 -17       35.18       41.48     67.82 o
   0   1 -17       29.50       94.49     68.23 o
   1   1 -17       20.58      131.29     72.83 o
   2   1 -17       27.99      101.43     71.75 o
   3   1 -17      252.90      236.56     72.08 o
   0   0 -16      535.04      502.65     74.76 o
   2   0 -16      119.42      151.44     62.30 o
   4   0 -16       55.30       76.85     66.98 o
   6   0 -16      210.80      206.88     72.50 o
   8   0 -16      925.66      894.08     96.50 o
  10   0 -16       39.01       -7.78     70.16 o
  12   0 -16      186.07      194.84     72.42 o
   1   1 -16      205.75      222.47     49.96 o
   2   1 -16       36.46       80.43     42.25 o
   3   1 -16      617.06      690.06     62.72 o
   4   1 -16      152.99      135.27     46.51 o
   5   1 -16      279.42      194.25     66.73 o
   6   1 -16       30.44        6.27     61.71 o
   7   1 -16      230.02      210.89     68.40 o
   8   1 -16       53.29      162.98     72.42 o
   9   1 -16      289.07      413.00     72.83 o
  10   1 -16       20.33       -5.94     63.80 o
  11   1 -16       97.58      101.35     67.98 o
   0   2 -16      869.44      881.62     90.98 o
   1   2 -16      117.02      139.20     45.16 o
   2   2 -16       84.10      150.69     45.05 o
   3   2 -16       28.38        7.69     63.22 o
   4   2 -16       39.55       26.42     61.13 o
   5   2 -16       56.67      153.70     62.21 o
   6   2 -16      109.78      158.80     72.92 o
   7   2 -16       33.38       65.48     69.74 o
   2   0 -15      287.93      302.96     63.97 o
   4   0 -15     1128.97     1311.26    110.21 o
   6   0 -15       80.69       91.48     62.30 o
   8   0 -15       13.51        4.01     62.21 o
  10   0 -15      564.46      785.87     82.95 o
  12   0 -15      874.15      967.16     96.50 o
  14   0 -15       73.00      103.19     65.48 o
  16   0 -15      245.20      231.88     72.42 o
   0   1 -15      130.06       95.66     55.52 o
   1   1 -15      378.91      468.31     48.65 o
   2   1 -15       45.00       62.70     30.68 o
   3   1 -15      270.17      289.88     44.79 o
   4   1 -15       79.41       71.32     38.67 o
   5   1 -15      387.35      409.82     50.59 o
   6   1 -15       34.36      -16.53     39.72 o
   7   1 -15      328.47      472.56     60.21 o
   8   1 -15       90.37       78.67     41.91 o
   9   1 -15      394.48      408.74     71.41 o
  10   1 -15       26.72        6.27     56.44 o
  11   1 -15      441.61      418.86     72.75 o
  12   1 -15        2.60       -0.17     66.31 o
  13   1 -15      320.95      458.41     76.60 o
  14   1 -15       29.22      106.78     67.57 o
  15   1 -15      150.61      139.90     69.32 o
   1   2 -15       47.27       81.33     41.36 o
   2   2 -15      290.99      275.63     42.86 o
   3   2 -15      269.92      276.95     48.79 o
   4   2 -15      552.39      659.02     84.04 o
   5   2 -15       92.63       93.99     57.20 o
   6   2 -15      224.54      255.38     63.05 o
   7   2 -15       15.27      -47.58     53.77 o
   8   2 -15       21.20      -38.55     55.52 o
   9   2 -15       72.14       49.67     59.29 o
  10   2 -15      218.52      142.74     69.99 o
  11   2 -15       35.71       49.84     61.21 o
  12   2 -15      364.20      388.17     81.53 o
  13   2 -15       30.57       74.76     62.88 o
   0   3 -15      309.61      297.94     67.57 o
   1   3 -15      104.54       71.28     41.79 o
   2   3 -15       18.68       15.47     40.45 o
   3   3 -15      166.51      256.37     46.28 o
   4   3 -15       48.43      -36.79     59.04 o
   5   3 -15      100.30       61.46     62.30 o
   6   3 -15       22.89      -31.69     60.12 o
   0   0 -14      481.92      514.10     70.66 o
   2   0 -14     1318.89     1337.10    107.12 o
   4   0 -14       83.83       76.43     54.94 o
   6   0 -14     2307.25     2492.99    175.86 o
   8   0 -14      275.62      247.94     58.37 o
  10   0 -14      162.73      213.48     64.39 o
  12   0 -14       51.98      137.72     63.47 o
  14   0 -14     1209.10     1389.61    122.09 o
  16   0 -14      310.86      290.08     71.41 o
   1   1 -14     1039.68     1072.13     55.32 o
   2   1 -14       44.17       33.70     29.55 o
   3   1 -14      262.17      306.99     35.50 o
   4   1 -14       29.30       46.72     36.69 o
   5   1 -14       35.87       54.68     40.13 o
   6   1 -14       65.29       71.71     36.84 o
   7   1 -14      904.96      913.12     62.20 o
   8   1 -14       55.06       42.22     36.70 o
   9   1 -14      850.12      828.50     86.63 o
  10   1 -14      116.57       88.41     40.23 o
  11   1 -14      510.65      686.36     80.86 o
  12   1 -14       12.97       39.72     57.53 o
  13   1 -14      165.76      194.59     60.63 o
  14   1 -14        0.81        9.03     66.73 o
  15   1 -14      129.54      124.93     71.66 o
  16   1 -14        2.52      -41.73     59.20 o
  17   1 -14      631.80      673.57     87.47 o
  18   1 -14       88.93      125.77     77.18 o
   0   2 -14      104.26       53.77     48.42 o
   1   2 -14      104.90       86.74     36.44 o
   2   2 -14      467.09      586.41     49.12 o
   3   2 -14      161.50      122.95     37.62 o
   4   2 -14       74.31       27.45     50.80 o
   5   2 -14      452.41      433.49     69.15 o
   6   2 -14      970.25      961.56     88.05 o
   7   2 -14       78.51       34.28     56.03 o
   8   2 -14      207.20      159.21     62.38 o
   9   2 -14       47.94      117.49     61.96 o
  10   2 -14      114.96      104.78     56.11 o
  11   2 -14       24.96       54.02     57.11 o
  12   2 -14        5.25      -38.21     62.88 o
  13   2 -14       87.82       49.25     67.90 o
  14   2 -14      702.73      792.64     94.49 o
  15   2 -14       61.24      -21.83     68.65 o
  16   2 -14      129.18       71.08     72.67 o
   1   3 -14      601.50      591.80     51.35 o
   2   3 -14      311.47      367.60     43.74 o
   3   3 -14       11.58        7.65     37.43 o
   4   3 -14       86.81       16.60     38.76 o
   5   3 -14       14.70       41.39     56.44 o
   6   3 -14      164.67      158.21     55.44 o
   7   3 -14       68.15       50.09     57.53 o
   8   3 -14       29.84       22.41     59.20 o
   9   3 -14      251.98      247.10     68.82 o
  10   3 -14      330.66      395.19     72.92 o
  11   3 -14       93.50      161.56     61.46 o
  12   3 -14       15.08       23.75     64.89 o
   2   0 -13      626.85      655.16     48.47 o
   4   0 -13     3648.40     3610.67    236.31 o
   6   0 -13       30.80      -29.27     50.01 o
   8   0 -13     1057.98     1081.64     91.48 o
  10   0 -13      173.93       79.19     48.33 o
  12   0 -13     2518.34     2576.28    166.82 o
  14   0 -13      213.85      250.95     67.31 o
  16   0 -13      789.37      903.36     97.42 o
  18   0 -13       50.88      159.47     64.89 o
   0   1 -13      638.65      567.45     67.40 o
   1   1 -13     2195.63     2126.48     84.66 o
   2   1 -13      167.09      160.08     29.27 o
   3   1 -13      947.39      907.74     46.35 o
   4   1 -13        5.06       -4.79     25.92 o
   5   1 -13       86.57       47.06     58.99 o
   6   1 -13      144.30      129.86     34.32 o
   7   1 -13      669.45      704.73     63.59 o
   8   1 -13      167.84      191.78     38.87 o
   9   1 -13     1169.68     1280.87     76.97 o
  10   1 -13      208.55      179.79     40.38 o
  11   1 -13      991.08      963.44     64.07 o
  12   1 -13       33.84       37.67     37.97 o
  13   1 -13       55.52       58.91     55.82 o
  14   1 -13      102.63       59.29     52.93 o
  15   1 -13      167.79      253.79     69.66 o
  16   1 -13       66.48      153.53     61.38 o
  17   1 -13      446.71      461.67     76.10 o
  18   1 -13       20.71       70.41     70.66 o
  19   1 -13      392.54      385.41     78.27 o
  20   1 -13       26.41       58.22     45.24 o
  21   1 -13       32.39       52.30     45.90 o
   1   2 -13       68.27       20.60     30.88 o
   2   2 -13        9.03      -36.46     36.46 o
   3   2 -13      401.12      429.14     41.97 o
   4   2 -13     2557.85     2393.35    115.59 o
   5   2 -13      245.81      271.13     38.82 o
   6   2 -13       14.66       -1.51     49.75 o
   7   2 -13       15.63      -11.87     46.49 o
   8   2 -13      297.78      278.96     56.44 o
   9   2 -13       44.78       24.33     48.75 o
  10   2 -13       10.79       38.80     50.76 o
  11   2 -13      332.53      287.57     60.04 o
  12   2 -13      818.62      953.03     93.66 o
  13   2 -13      332.82      308.14     62.63 o
  14   2 -13       36.55       24.84     56.61 o
  15   2 -13      192.87      219.67     64.22 o
  16   2 -13      262.80      378.97     76.68 o
  17   2 -13      166.01      137.05     63.64 o
  18   2 -13       43.16       -2.76     61.38 o
  19   2 -13       56.60      120.58     69.32 o
   0   3 -13      909.36      865.64     79.11 o
   1   3 -13      330.37      319.71     55.86 o
   2   3 -13       16.70       36.09     54.40 o
   3   3 -13      427.56      422.02     43.93 o
   4   3 -13       33.48       19.86     34.23 o
   5   3 -13      104.89       84.79     36.45 o
   6   3 -13       62.65       85.96     53.77 o
   7   3 -13      394.04      442.94     61.71 o
   8   3 -13      666.87      579.41     74.34 o
   9   3 -13      516.32      572.22     75.18 o
  10   3 -13        6.71      -55.11     55.11 o
  11   3 -13      218.99      257.22     58.87 o
  12   3 -13      138.22       79.52     61.04 o
  13   3 -13        5.26       -4.35     55.44 o
  14   3 -13       36.83       75.43     59.12 o
  15   3 -13       29.37       98.67     61.63 o
   1   4 -13       18.40      -23.64     35.23 o
   2   4 -13       85.05      119.54     40.37 o
   3   4 -13      122.30      145.21     64.81 o
   4   4 -13      362.59      395.22     62.84 o
   5   4 -13      335.43      368.85     66.48 o
   6   4 -13       21.65       24.00     53.27 o
   7   4 -13      155.02      135.55     58.95 o
   8   4 -13       61.46        1.51     50.42 o
   2   0 -12     1732.98     1737.94     98.88 o
   4   0 -12      594.64      430.65     58.53 o
   6   0 -12     3146.74     3170.41    202.36 o
   8   0 -12      516.89      467.61     57.20 o
  10   0 -12      102.70      220.76     56.36 o
  12   0 -12      242.25      327.63     56.11 o
  14   0 -12     2863.59     2930.92    187.98 o
  16   0 -12      504.66      468.29     43.41 o
  18   0 -12        4.72      -21.15     34.52 o
  20   0 -12      331.66      355.84     59.12 o
  22   0 -12     1053.66     1195.11    105.53 o
   1   1 -12     1275.41     1398.96     62.22 o
   2   1 -12      284.86      298.02     29.64 o
   3   1 -12      747.51      759.53     40.96 o
   4   1 -12      512.44      515.24     35.61 o
   5   1 -12      272.77      264.05     36.50 o
   6   1 -12      528.08      583.62     49.42 o
   7   1 -12     1360.12     1472.19     75.65 o
   8   1 -12      449.25      500.86     44.23 o
   9   1 -12     2273.28     2216.37    106.40 o
  10   1 -12      122.44      182.90     77.43 o
  11   1 -12     1150.42     1187.21     72.70 o
  12   1 -12      217.52      266.07     53.10 o
  13   1 -12      380.56      486.45     45.93 o
  14   1 -12       57.59       33.68     37.39 o
  15   1 -12      135.62      160.56     43.31 o
  16   1 -12       29.07       44.64     41.89 o
  17   1 -12     1130.22     1185.58     71.37 o
  18   1 -12      140.92      168.05     40.57 o
  19   1 -12      484.64      492.46     88.97 o
  20   1 -12       36.89       46.73     41.18 o
  21   1 -12      288.05      289.68     50.99 o
  22   1 -12       15.65      -24.48     41.62 o
  23   1 -12      149.76      127.86     49.76 o
   0   2 -12     1563.06     1571.82    118.66 o
   1   2 -12      134.89      100.16     33.07 o
   2   2 -12     1823.10     1827.71     87.54 o
   3   2 -12      431.30      374.16     38.34 o
   4   2 -12       46.70       48.60     34.11 o
   5   2 -12      458.65      392.62     33.06 o
   6   2 -12     1866.61     1841.63     93.16 o
   7   2 -12      282.92      257.30     51.34 o
   8   2 -12      494.75      507.83     62.38 o
   9   2 -12      234.11      276.70     57.95 o
  10   2 -12      248.69      277.37     58.37 o
  11   2 -12      274.36      229.29     53.77 o
  12   2 -12      295.34      287.49     58.12 o
  13   2 -12      141.84      114.48     52.68 o
  14   2 -12     1149.83     1203.06    107.20 o
  15   2 -12      112.02      244.59     63.13 o
  16   2 -12      317.52      324.28     62.80 o
  17   2 -12       50.92       80.78     58.28 o
  18   2 -12       16.83       -3.68     56.44 o
  19   2 -12       50.11       92.06     45.08 o
  20   2 -12      112.62      115.77     50.67 o
  21   2 -12       81.11       92.56     71.37 o
   1   3 -12      944.87      971.03     90.02 o
   2   3 -12      471.14      547.42     43.69 o
   3   3 -12       43.36        3.03     30.41 o
   4   3 -12      395.81      370.13     42.40 o
   5   3 -12      160.14      159.01     35.16 o
   6   3 -12      160.91      160.47     51.34 o
   7   3 -12      536.63      608.43     67.48 o
   8   3 -12       24.60       28.10     49.17 o
   9   3 -12      405.23      450.63     61.13 o
  10   3 -12      630.97      585.60     68.07 o
  11   3 -12      192.68      274.28     54.86 o
  12   3 -12      115.78      182.46     58.70 o
  13   3 -12      235.22      301.87     64.14 o
  14   3 -12       25.32       49.34     52.35 o
  15   3 -12      399.99      390.43     66.31 o
  16   3 -12      118.35      157.96     66.40 o
  17   3 -12      305.65      361.91     68.82 o
  18   3 -12      273.81      226.61     73.84 o
   0   4 -12      158.48       50.51     48.42 o
   1   4 -12      294.97      270.26     40.85 o
   2   4 -12      175.41      147.91     42.15 o
   3   4 -12      204.57      205.51     36.30 o
   4   4 -12        1.38        3.07     32.75 o
   5   4 -12      347.47      355.97     58.03 o
   6   4 -12      375.99      311.07     60.63 o
   7   4 -12      177.05      141.65     55.86 o
   8   4 -12       97.59       65.98     52.93 o
   9   4 -12       65.81       44.15     54.10 o
  10   4 -12       26.96        3.09     53.94 o
  11   4 -12       29.37       10.62     55.86 o
  12   4 -12       49.37       45.82     57.20 o
   2   0 -11     3900.85     3738.91    165.88 o
   4   0 -11     3641.46     3498.03    214.82 o
   6   0 -11     2988.98     2913.44    168.08 o
   8   0 -11      356.33      353.72     53.68 o
  10   0 -11     2302.64     2150.82    172.34 o
  12   0 -11     2304.42     2293.06    143.66 o
  14   0 -11       32.61       73.77     29.94 o
  16   0 -11      746.49      764.31     51.80 o
  18   0 -11     1443.87     1489.14     81.59 o
  20   0 -11      422.23      492.57     47.58 o
  22   0 -11      135.28       64.55     41.30 o
  24   0 -11      719.31      740.88     79.36 o
   0   1 -11      113.17      101.44     28.86 o
   1   1 -11     2026.99     1965.25     75.15 o
   2   1 -11      123.04      130.68     24.02 o
   3   1 -11     1931.94     1856.94     70.96 o
   4   1 -11      198.18      200.61     25.22 o
   5   1 -11     1041.06     1067.88     52.38 o
   6   1 -11      757.12      792.88     48.51 o
   7   1 -11     1195.34     1344.59     65.90 o
   8   1 -11      392.98      388.57     42.35 o
   9   1 -11     1095.08     1071.14     66.40 o
  10   1 -11      195.97      174.05     32.71 o
  11   1 -11     1241.07     1207.44     66.06 o
  12   1 -11       28.53       19.16     30.29 o
  13   1 -11     1294.97     1326.29     56.87 o
  14   1 -11      689.49      677.63     32.08 o
  15   1 -11      481.73      522.18     30.25 o
  16   1 -11       31.53       33.01     22.48 o
  17   1 -11      771.97      828.48     43.83 o
  18   1 -11       72.08       60.91     36.29 o
  19   1 -11      755.50      741.59     54.34 o
  20   1 -11       39.49      105.29     38.51 o
  21   1 -11      452.74      409.92     50.60 o
  22   1 -11       59.08       77.12     45.99 o
  23   1 -11      285.70      284.86     49.18 o
  24   1 -11        4.74       50.91     47.18 o
   1   2 -11      484.26      490.27     37.96 o
   2   2 -11      549.52      565.65     38.09 o
   3   2 -11      853.75      870.79     43.96 o
   4   2 -11     2256.15     2304.74     86.75 o
   5   2 -11       98.43      128.98     24.33 o
   6   2 -11      259.79      250.49     33.80 o
   7   2 -11        6.08      -21.05     39.72 o
   8   2 -11      152.90      206.42     32.08 o
   9   2 -11      279.84      246.77     48.83 o
  10   2 -11     1223.55     1249.72     94.74 o
  11   2 -11      442.14      373.28     55.86 o
  12   2 -11     1179.80     1200.21     96.83 o
  13   2 -11      143.47      111.13     48.08 o
  14   2 -11      271.50      281.72     60.29 o
  15   2 -11      322.20      302.29     63.05 o
  16   2 -11      146.09      202.41     38.62 o
  17   2 -11      199.28      191.67     39.80 o
  18   2 -11      874.20      867.15     61.44 o
  19   2 -11      429.80      430.18     50.89 o
  20   2 -11       63.85      112.39     43.04 o
  21   2 -11       26.02       48.24     66.77 o
  22   2 -11      101.94      112.44     47.04 o
  23   2 -11       49.26       66.91     49.45 o
   0   3 -11      388.18      378.47     52.93 o
   1   3 -11      746.76      782.17     48.48 o
   2   3 -11      489.88      540.41     41.35 o
   3   3 -11      214.34      183.84     32.64 o
   4   3 -11       19.08       10.73     29.09 o
   5   3 -11      687.84      609.61     46.49 o
   6   3 -11      741.10      647.48     68.90 o
   7   3 -11      541.71      536.09     57.53 o
   8   3 -11      643.41      627.32     67.31 o
   9   3 -11      326.08      304.55     51.26 o
  10   3 -11      102.71       29.10     43.40 o
  11   3 -11      507.08      556.25     60.21 o
  12   3 -11       36.95      104.44     52.68 o
  13   3 -11      186.14      132.46     51.09 o
  14   3 -11      465.91      495.54     65.81 o
  15   3 -11      130.70      100.43     53.27 o
  16   3 -11      316.15      341.59     67.40 o
  17   3 -11      159.85      165.32     57.03 o
  18   3 -11       30.87      111.05     63.38 o
  19   3 -11      387.05      438.68     71.08 o
  20   3 -11      134.12       74.19     78.31 o
   1   4 -11      352.62      363.02     39.08 o
   2   4 -11      161.69      211.30     33.03 o
   3   4 -11      181.99      216.79     35.74 o
   4   4 -11      506.81      503.81     52.22 o
   5   4 -11      237.66      263.12     36.29 o
   6   4 -11       65.29       96.16     48.58 o
   7   4 -11      234.58      218.42     53.52 o
   8   4 -11       10.81       38.21     47.66 o
   9   4 -11      368.59      428.14     62.55 o
  10   4 -11      376.67      396.95     63.72 o
  11   4 -11      219.14      292.84     58.28 o
  12   4 -11      328.71      341.59     63.80 o
  13   4 -11      157.37      189.99     59.04 o
  14   4 -11        3.15      -43.82     48.58 o
  15   4 -11       63.17      104.19     54.10 o
   0   5 -11      285.41      219.76     52.60 o
   1   5 -11        4.57       -1.00     33.08 o
   2   5 -11      177.21      158.82     36.89 o
   3   5 -11       58.15      104.26     35.03 o
   0   0 -10     9560.36     9590.41    531.24 o
   2   0 -10     1256.15     1229.22     62.97 o
   4   0 -10      825.64      737.45     66.81 o
   6   0 -10      281.47      326.46     47.91 o
   8   0 -10    10402.28    10136.79    539.02 o
  10   0 -10      254.99      275.11     48.33 o
  12   0 -10      609.32      638.78     38.91 o
  14   0 -10     1035.02     1008.55     57.90 o
  16   0 -10     1335.75     1422.63     84.92 o
  18   0 -10      175.09      185.66     40.56 o
  20   0 -10     1046.12     1170.90     69.47 o
  22   0 -10      232.64      256.28     42.14 o
  24   0 -10      168.50      185.72     60.96 o
  26   0 -10       70.18       99.17     61.55 o
   1   1 -10     1561.72     1555.37     49.52 o
   2   1 -10      258.17      189.55     22.99 o
   3   1 -10     4810.23     4722.68    159.38 o
   4   1 -10      438.58      461.39     42.15 o
   5   1 -10     3524.81     3448.73    124.72 o
   6   1 -10        7.33      -16.57     24.69 o
   7   1 -10     1519.80     1568.34     77.37 o
   8   1 -10      549.72      495.97     40.04 o
   9   1 -10     1396.88     1407.58     70.66 o
  10   1 -10      188.29      208.44     35.87 o
  11   1 -10      608.58      641.77     39.82 o
  12   1 -10      292.74      316.82     22.42 o
  13   1 -10     1441.28     1422.60     49.83 o
  14   1 -10       75.73       77.91     19.83 o
  15   1 -10     1210.74     1190.92     48.44 o
  16   1 -10      316.78      329.85     26.35 o
  17   1 -10      366.88      394.87     26.79 o
  18   1 -10      124.52      148.95     24.30 o
  19   1 -10      270.90      322.02     32.76 o
  20   1 -10      202.27      198.71     31.92 o
  21   1 -10      486.42      576.63     45.23 o
  22   1 -10       19.71       32.73     29.64 o
  23   1 -10      828.46      878.40     50.00 o
  24   1 -10      101.30       57.25     45.66 o
  25   1 -10      275.30      314.04     94.58 o
  26   1 -10       27.77        6.11     51.80 o
   0   2 -10     4235.75     4505.50    293.84 o
   1   2 -10       59.18       56.40     22.99 o
   2   2 -10      114.80      142.86     28.88 o
   3   2 -10      132.56      140.04     22.44 o
   4   2 -10      342.27      358.06     26.73 o
   5   2 -10      248.21      243.28     26.08 o
   6   2 -10      768.47      779.74     38.99 o
   7   2 -10      887.46      883.00     54.33 o
   8   2 -10     3131.73     3150.22    157.50 o
   9   2 -10      951.57      912.84     58.20 o
  10   2 -10      282.53      289.15     65.14 o
  11   2 -10      192.10      223.89     44.57 o
  12   2 -10     1015.97     1016.66     89.39 o
  13   2 -10      263.17      271.47     36.08 o
  14   2 -10     1259.65     1258.88     70.16 o
  15   2 -10      312.38      343.96     39.98 o
  16   2 -10     1418.54     1365.89     75.42 o
  17   2 -10      320.42      356.80     42.97 o
  18   2 -10      116.81      138.69     37.85 o
  19   2 -10      410.78      504.40     50.92 o
  20   2 -10      659.95      668.38     59.54 o
  21   2 -10       84.75       70.28     40.47 o
  22   2 -10      372.15      502.02     53.51 o
  23   2 -10       53.19       52.32     47.95 o
  24   2 -10      127.84       60.77     47.40 o
   1   3 -10      568.54      516.79     37.63 o
   2   3 -10      347.61      369.66     34.27 o
   3   3 -10      600.18      576.09     51.30 o
   4   3 -10     2215.03     2195.08     95.90 o
   5   3 -10      300.04      286.02     46.62 o
   6   3 -10       62.65       46.79     26.00 o
   7   3 -10      318.35      373.12     51.18 o
   8   3 -10      315.62      298.78     44.24 o
   9   3 -10      282.89      290.42     52.01 o
  10   3 -10      223.00      151.19     48.08 o
  11   3 -10      152.20      147.76     48.42 o
  12   3 -10      702.64      632.68     65.81 o
  13   3 -10      647.70      670.39     69.57 o
  14   3 -10       16.72        6.10     48.25 o
  15   3 -10      847.48      924.51     82.12 o
  16   3 -10      328.36      241.75     56.03 o
  17   3 -10      232.36      273.19     45.67 o
  18   3 -10       39.16       59.96     40.89 o
  19   3 -10      159.64      223.56     45.85 o
  20   3 -10      195.60      188.57     44.94 o
  21   3 -10      318.33      322.26     49.93 o
  22   3 -10        3.57       76.28     44.89 o
   0   4 -10      247.90      228.87     46.74 o
   1   4 -10     1433.37     1460.01     73.50 o
   2   4 -10       24.78       -0.42     28.23 o
   3   4 -10      109.63      126.56     31.36 o
   4   4 -10       82.09       55.46     26.93 o
   5   4 -10      152.01      118.83     31.78 o
   6   4 -10      273.12      291.17     50.84 o
   7   4 -10      508.77      625.15     61.29 o
   8   4 -10      196.68      142.74     47.08 o
   9   4 -10      331.84      297.77     55.19 o
  10   4 -10      114.07      136.05     49.59 o
  11   4 -10      199.02      237.32     54.19 o
  12   4 -10      166.91      143.91     50.51 o
  13   4 -10       69.67       64.05     51.76 o
  14   4 -10      250.96      344.27     60.88 o
  15   4 -10      191.45      301.96     61.80 o
  16   4 -10       98.57      122.50     57.28 o
  17   4 -10      116.33      141.57     61.38 o
   1   5 -10      197.97      168.29     33.23 o
   2   5 -10       90.94      150.91     33.42 o
   3   5 -10       30.88       11.25     64.14 o
   4   5 -10      952.40      946.59     83.79 o
   5   5 -10       14.60        1.59     44.24 o
   6   5 -10       85.58       50.09     49.25 o
   7   5 -10       11.60       29.77     50.59 o
   8   5 -10       44.88       59.29     52.43 o
   9   5 -10      173.62      184.55     53.43 o
   2   0  -9    10716.59    10634.82    429.51 o
   4   0  -9      682.25      741.30     63.89 o
   6   0  -9     3370.47     3312.90    203.45 o
   8   0  -9     1040.97      877.52     76.01 o
  10   0  -9     9082.95     8931.96    369.08 o
  12   0  -9       99.19       68.16     23.99 o
  14   0  -9      316.20      321.31     46.79 o
  16   0  -9      141.36      102.74     53.52 o
  18   0  -9     4508.79     4739.80    202.38 o
  20   0  -9       45.22       51.31     31.34 o
  22   0  -9       40.58       27.80     35.72 o
  24   0  -9      158.40      194.99     42.50 o
  26   0  -9     1049.07     1117.68     95.91 o
  28   0  -9       40.36      136.97     66.56 o
   0   1  -9      526.84      531.57     37.55 o
   1   1  -9      326.76      303.63     26.09 o
   2   1  -9      789.64      726.95     34.61 o
   3   1  -9     5291.29     5259.98    211.40 o
   4   1  -9      148.43      149.43     21.07 o
   5   1  -9     6350.81     6046.25    208.27 o
   6   1  -9      442.55      462.89     33.08 o
   7   1  -9     1856.53     1966.97     90.30 o
   8   1  -9       67.44       55.62     25.01 o
   9   1  -9      224.59      247.10     18.15 o
  10   1  -9       77.46       64.17     15.51 o
  11   1  -9     1190.48     1160.12     41.43 o
  12   1  -9      234.59      223.89     19.74 o
  13   1  -9     5622.74     5566.46    163.27 o
  14   1  -9     1371.30     1365.42     46.23 o
  15   1  -9     1830.43     1857.04     61.72 o
  16   1  -9       89.11       77.01     19.74 o
  17   1  -9      147.54      189.76     21.76 o
  18   1  -9       63.50       73.06     20.99 o
  19   1  -9      207.75      193.89     24.63 o
  20   1  -9        6.36       27.80     25.72 o
  21   1  -9     1024.11     1111.31     56.51 o
  22   1  -9      138.87      152.69     31.85 o
  23   1  -9      583.58      621.66     42.69 o
  24   1  -9        2.84       -2.23     31.85 o
  25   1  -9      355.91      341.42     38.95 o
  26   1  -9        7.42      -24.92     35.97 o
  27   1  -9       17.13       43.22     36.25 o
   1   2  -9      568.01      539.88     37.29 o
   2   2  -9     4840.20     4944.24    189.36 o
   3   2  -9     1136.15     1104.46     46.42 o
   4   2  -9      387.53      367.68     25.30 o
   5   2  -9      132.42      119.69     20.26 o
   6   2  -9      830.68      788.40     39.65 o
   7   2  -9      297.09      349.72     42.40 o
   8   2  -9      306.53      349.10     30.83 o
   9   2  -9     1229.67     1252.62     60.57 o
  10   2  -9     5340.18     5365.79    212.21 o
  11   2  -9      905.59      884.33     44.65 o
  12   2  -9        4.91       20.98     22.04 o
  13   2  -9        6.73       -8.09     48.12 o
  14   2  -9       72.62       64.63     29.74 o
  15   2  -9       23.93      -10.75     28.97 o
  16   2  -9       14.05      -16.26     30.32 o
  17   2  -9      419.13      439.09     47.00 o
  18   2  -9     2330.07     2354.34    110.00 o
  19   2  -9      386.66      407.78     45.53 o
  20   2  -9       82.83       96.00     51.47 o
  21   2  -9        6.20        6.61     39.19 o
  22   2  -9       51.56       43.83     77.01 o
  23   2  -9       19.57       45.84     44.60 o
  24   2  -9       70.89      109.94     47.91 o
  25   2  -9      179.75      182.56     48.37 o
  26   2  -9      609.58      638.40     62.15 o
   0   3  -9       91.08      130.53     34.87 o
   1   3  -9      100.58      119.11     48.71 o
   2   3  -9     1237.20     1279.37     64.36 o
   3   3  -9      308.57      311.69     31.61 o
   4   3  -9       47.26       26.12     24.19 o
   5   3  -9     1674.65     1602.68     74.02 o
   6   3  -9     1776.28     1724.08     86.12 o
   7   3  -9     1296.31     1277.98     96.92 o
   8   3  -9       78.85      133.12     39.30 o
   9   3  -9      547.89      440.01     52.76 o
  10   3  -9      285.86      261.48     43.57 o
  11   3  -9      643.82      598.31     61.21 o
  12   3  -9        4.37       33.78     43.23 o
  13   3  -9      783.42      843.40     75.59 o
  14   3  -9     1342.85     1311.22     75.22 o
  15   3  -9      323.26      360.18     41.57 o
  16   3  -9       66.35       52.37     35.23 o
  17   3  -9      111.80      150.69     39.52 o
  18   3  -9       58.50       15.85     36.39 o
  19   3  -9      197.57      190.50     44.82 o
  20   3  -9      143.69      224.01     42.43 o
  21   3  -9      239.22      244.50     45.81 o
  22   3  -9      437.66      482.60    120.62 o
  23   3  -9       71.89       93.70     49.25 o
   1   4  -9     1564.12     1579.47     74.77 o
   2   4  -9      519.68      542.27     40.59 o
   3   4  -9      202.88      234.17     30.39 o
   4   4  -9      646.80      616.96     40.13 o
   5   4  -9      250.70      274.09     30.40 o
   6   4  -9       46.87       73.00     38.88 o
   7   4  -9      729.77      657.93     64.81 o
   8   4  -9       31.85       46.83     42.06 o
   9   4  -9      996.09      818.82     81.70 o
  10   4  -9      532.50      482.74     59.62 o
  11   4  -9      310.69      310.23     53.02 o
  12   4  -9        6.72       12.79     45.07 o
  13   4  -9        8.81       20.91     47.91 o
  14   4  -9       82.37       78.69     50.51 o
  15   4  -9       12.77       19.07     51.01 o
  16   4  -9       98.10       66.48     49.17 o
  17   4  -9      311.92      454.06     67.73 o
  18   4  -9      220.64      244.93     63.72 o
  19   4  -9      253.34      243.84     66.40 o
   0   5  -9       41.30       43.90     40.89 o
   1   5  -9      101.36      160.18     31.04 o
   2   5  -9      443.71      473.48     38.64 o
   3   5  -9      227.92      251.92     45.87 o
   4   5  -9       26.29       38.62     28.05 o
   5   5  -9      169.63      173.10     48.00 o
   6   5  -9     1121.41     1225.47     93.24 o
   7   5  -9       12.02       15.22     45.32 o
   8   5  -9        1.46        4.18     46.24 o
   9   5  -9      201.11      208.05     53.94 o
  10   5  -9      172.36      272.02     56.78 o
  11   5  -9       58.61       99.51     49.84 o
  12   5  -9        8.38       16.64     52.10 o
   0   0  -8    25415.90    25786.88   1409.35 o
   2   0  -8      274.77      259.65     48.08 o
   4   0  -8     1081.04     1041.50     81.70 o
   6   0  -8      474.89      463.26     42.98 o
   8   0  -8    13774.60    13471.51    505.76 o
  10   0  -8      126.29      139.17     22.22 o
  12   0  -8     2437.83     2442.02    101.69 o
  14   0  -8     1171.10     1129.05     60.86 o
  16   0  -8     2599.09     2684.11    124.02 o
  18   0  -8      462.83      488.38     39.42 o
  20   0  -8     2993.93     3206.97    125.72 o
  22   0  -8      818.77      921.76     62.59 o
  24   0  -8      503.27      495.02     49.50 o
  26   0  -8       68.18       83.29     58.87 o
  28   0  -8      991.87     1072.19     98.76 o
   1   1  -8     1219.28     1224.33     49.73 o
   2   1  -8      182.94      174.77     19.80 o
   3   1  -8     7078.13     6922.04    222.02 o
   4   1  -8      830.96      824.94     40.76 o
   5   1  -8     7732.98     7660.50    244.82 o
   6   1  -8      348.53      380.32     29.09 o
   7   1  -8     2836.58     2744.23    120.00 o
   8   1  -8      107.80       92.08     13.66 o
   9   1  -8      691.37      672.99     27.31 o
  10   1  -8      270.24      267.51     17.71 o
  11   1  -8     2562.04     2633.19     80.26 o
  12   1  -8      758.27      745.08     32.27 o
  13   1  -8     2282.07     2285.42     70.19 o
  14   1  -8      359.05      361.54     25.29 o
  15   1  -8     2481.27     2513.26     72.27 o
  16   1  -8      289.91      307.55     26.96 o
  17   1  -8      655.14      688.37     32.43 o
  18   1  -8       50.20       58.85     20.47 o
  19   1  -8      185.97      186.58     23.24 o
  20   1  -8      198.65      164.34     24.16 o
  21   1  -8      479.98      547.35     36.33 o
  22   1  -8       56.08       28.48     28.14 o
  23   1  -8     1580.25     1696.13     70.88 o
  24   1  -8      172.64      198.47     33.72 o
  25   1  -8      305.93      368.51     38.16 o
  26   1  -8       47.80       35.41     43.92 o
  27   1  -8       63.34      136.98     35.83 o
  28   1  -8       33.80       64.65     37.77 o
   0   2  -8    11594.27    11398.22    455.44 o
   1   2  -8     1682.61     1689.01     57.20 o
   2   2  -8      549.43      579.62     40.41 o
   3   2  -8     1224.68     1278.44     38.80 o
   4   2  -8      359.07      349.52     18.37 o
   5   2  -8      844.38      860.61     34.05 o
   6   2  -8      404.99      405.94     21.89 o
   7   2  -8      806.56      754.17     52.86 o
   8   2  -8     5483.39     5315.37    235.36 o
   9   2  -8     2081.71     2058.95     61.82 o
  10   2  -8      230.57      254.78     18.77 o
  11   2  -8      354.39      358.02     20.68 o
  12   2  -8     1453.54     1514.88     51.13 o
  13   2  -8       65.58       64.54     22.10 o
  14   2  -8      321.71      358.98     23.06 o
  15   2  -8      403.07      415.13     29.93 o
  16   2  -8     1622.00     1637.69     63.05 o
  17   2  -8      379.37      402.42     39.61 o
  18   2  -8       63.29       65.90     24.02 o
  19   2  -8      370.17      416.51     44.07 o
  20   2  -8      962.58     1005.30     50.68 o
  21   2  -8      127.08       98.83     28.86 o
  22   2  -8       45.93       61.44     41.05 o
  23   2  -8      142.99       85.97     44.38 o
  24   2  -8      216.23      272.32     80.95 o
  25   2  -8        8.47       -5.52     43.37 o
  26   2  -8      112.02      150.49     48.33 o
  27   2  -8      133.89      189.45     90.44 o
   1   3  -8      782.34      785.01     44.78 o
   2   3  -8      351.81      349.87     32.19 o
   3   3  -8     1393.21     1336.41     69.62 o
   4   3  -8     3546.46     3535.55    138.98 o
   5   3  -8     3450.06     3357.93    142.44 o
   6   3  -8       86.96      111.26     44.57 o
   7   3  -8     1522.10     1556.19     97.92 o
   8   3  -8      418.94      393.19     46.08 o
   9   3  -8      472.45      473.88     49.34 o
  10   3  -8      638.61      624.40     57.20 o
  11   3  -8      108.63      132.29     37.13 o
  12   3  -8     1496.41     1488.89     84.88 o
  13   3  -8      741.02      773.52     51.04 o
  14   3  -8       23.98       20.77     31.82 o
  15   3  -8     1118.90     1009.37     63.61 o
  16   3  -8      454.48      486.13     45.03 o
  17   3  -8       17.01        9.05     33.70 o
  18   3  -8      265.68      285.27     42.19 o
  19   3  -8       13.26       -1.11     38.36 o
  20   3  -8      344.56      341.61     44.19 o
  21   3  -8      264.97      213.58     44.48 o
  22   3  -8       29.05       58.64     43.28 o
  23   3  -8      431.11      475.90     54.77 o
  24   3  -8      298.32      259.84     51.29 o
  25   3  -8       19.33       -0.61     44.68 o
   0   4  -8     3219.71     3301.27    180.79 o
   1   4  -8      935.76     1003.55     52.66 o
   2   4  -8      211.72      210.38     26.46 o
   3   4  -8       97.11      110.30     25.34 o
   4   4  -8       21.26        6.02     22.32 o
   5   4  -8       39.64       16.34     32.32 o
   6   4  -8      188.60      172.76     39.89 o
   7   4  -8      849.42      821.49     75.51 o
   8   4  -8      618.70      621.56     61.29 o
   9   4  -8      430.54      441.18     53.52 o
  10   4  -8       36.10       37.04     39.39 o
  11   4  -8      350.09      283.89     49.09 o
  12   4  -8      426.33      400.21     52.76 o
  13   4  -8      238.77      224.61     50.76 o
  14   4  -8      366.75      286.23     54.69 o
  15   4  -8      547.94      537.43     62.21 o
  16   4  -8      129.07      158.71     53.52 o
  17   4  -8      188.36      129.31     41.17 o
  18   4  -8       70.53       94.83     40.88 o
  19   4  -8      187.53      213.00     59.16 o
  20   4  -8       86.60       96.08     42.42 o
  21   4  -8      143.94      212.26     47.83 o
   1   5  -8      258.96      270.56     31.31 o
   2   5  -8       20.73        4.65     38.42 o
   3   5  -8       16.13       28.21     25.55 o
   4   5  -8      893.98      930.53     56.22 o
   5   5  -8      214.29      123.68     43.06 o
   6   5  -8        2.47       10.29     40.05 o
   7   5  -8      111.28      127.19     44.07 o
   8   5  -8       75.24       79.44     44.49 o
   9   5  -8      148.09       99.01     44.24 o
  10   5  -8       71.61      123.34     48.00 o
  11   5  -8       12.70       48.00     49.42 o
  12   5  -8      393.25      489.60     62.55 o
  13   5  -8       17.18      121.84     53.02 o
  14   5  -8        0.67      -46.16     46.16 o
   2   0  -7     6804.72     6539.88    266.82 o
   4   0  -7     4422.71     4304.56    284.31 o
   6   0  -7     3162.84     3067.24    132.66 o
   8   0  -7      527.64      555.61     35.78 o
  10   0  -7     7944.91     7838.48    310.73 o
  12   0  -7     5370.34     5124.59    195.60 o
  14   0  -7       44.27       81.83     33.41 o
  16   0  -7     2843.11     2789.33    112.44 o
  18   0  -7     5536.05     5591.19    222.00 o
  20   0  -7     1734.30     1716.87     76.49 o
  22   0  -7      212.69      199.10     34.88 o
  24   0  -7      593.80      590.82     48.27 o
  26   0  -7     1006.02     1171.61     96.00 o
  28   0  -7       19.89      -11.37     60.46 o
  30   0  -7      127.64      162.64     63.55 o
   0   1  -7     5156.24     5557.97    181.46 o
   1   1  -7     3551.46     3554.59     86.31 o
   2   1  -7      596.99      628.53     22.17 o
   3   1  -7     5268.08     5249.98    155.57 o
   4   1  -7      252.64      239.35     15.37 o
   5   1  -7     7583.19     7683.23    215.41 o
   6   1  -7      794.76      834.24     25.82 o
   7   1  -7     3634.13     3608.05     90.31 o
   8   1  -7      257.62      232.46     13.68 o
   9   1  -7     1976.16     1872.09     53.95 o
  10   1  -7      197.79      227.12     14.18 o
  11   1  -7     1981.87     1913.53     57.79 o
  12   1  -7       32.58       41.45     14.14 o
  13   1  -7     3358.30     3310.10     92.53 o
  14   1  -7      768.28      762.22     31.19 o
  15   1  -7     2840.98     2836.59     83.63 o
  16   1  -7      441.21      451.72     26.03 o
  17   1  -7     1430.96     1554.09     52.01 o
  18   1  -7      223.42      234.54     22.07 o
  19   1  -7      904.56      928.34     39.90 o
  20   1  -7       45.18       67.66     21.18 o
  21   1  -7     1670.37     1688.86     59.84 o
  22   1  -7      137.10      169.36     28.97 o
  23   1  -7      852.38      948.46     55.69 o
  24   1  -7       45.78       51.74     29.90 o
  25   1  -7      543.99      516.54     39.64 o
  26   1  -7       14.48       -3.37     32.48 o
  27   1  -7      408.74      420.58     42.50 o
  28   1  -7       98.36      133.99     37.58 o
  29   1  -7      190.99      208.14     41.89 o
   1   2  -7      367.75      328.85     18.01 o
   2   2  -7     4799.57     4873.61    137.67 o
   3   2  -7      860.40      820.06     27.79 o
   4   2  -7     3644.89     3584.34     90.59 o
   5   2  -7     2186.06     2208.17     58.29 o
   6   2  -7      964.19      991.38     32.88 o
   7   2  -7      863.23      870.58     40.25 o
   8   2  -7       73.43       68.49     10.10 o
   9   2  -7      855.83      867.67     27.19 o
  10   2  -7     7626.71     7631.90    179.60 o
  11   2  -7     1047.48     1032.06     40.22 o
  12   2  -7     2220.98     2315.15     71.85 o
  13   2  -7      209.77      234.97     18.32 o
  14   2  -7      297.47      265.78     20.56 o
  15   2  -7      160.22      187.54     20.96 o
  16   2  -7      614.58      621.56     32.70 o
  17   2  -7      955.94      979.99     45.71 o
  18   2  -7     2233.85     2329.18     82.69 o
  19   2  -7      294.46      322.18     28.37 o
  20   2  -7      542.35      516.96     36.07 o
  21   2  -7       67.03       50.68     26.36 o
  22   2  -7       26.28        0.20     28.03 o
  23   2  -7      320.15      286.04     37.66 o
  24   2  -7      521.24      554.53     41.09 o
  25   2  -7      153.66      160.98     40.03 o
  26   2  -7      695.08      763.70     49.29 o
  27   2  -7        7.95       -4.54     43.18 o
  28   2  -7       16.00       46.84     52.68 o
   0   3  -7     2041.14     2078.90    130.03 o
   1   3  -7      458.52      442.15     30.33 o
   2   3  -7     1032.41     1027.15     52.02 o
   3   3  -7     1313.13     1364.88     66.54 o
   4   3  -7       16.08       18.40     20.70 o
   5   3  -7     3095.09     2959.76    114.73 o
   6   3  -7     1597.57     1551.29     80.55 o
   7   3  -7      490.00      563.19     52.01 o
   8   3  -7     1057.54     1193.36     80.95 o
   9   3  -7      285.60      267.25     38.72 o
  10   3  -7      471.83      491.44     49.67 o
  11   3  -7      645.84      654.15     49.42 o
  12   3  -7      312.25      308.93     31.84 o
  13   3  -7     1040.26     1008.52     57.14 o
  14   3  -7     1043.79     1081.43     62.56 o
  15   3  -7      221.81      201.05     33.13 o
  16   3  -7      564.17      629.51     46.77 o
  17   3  -7      519.57      537.46     66.52 o
  18   3  -7       64.40       39.46     35.00 o
  19   3  -7      595.12      578.42     50.94 o
  20   3  -7      283.41      294.40     42.21 o
  21   3  -7      434.37      467.05     65.85 o
  22   3  -7      462.90      447.71     48.75 o
  23   3  -7      116.05      157.85     43.22 o
  24   3  -7      105.76       82.47     44.05 o
  25   3  -7      199.73      174.63     47.01 o
  26   3  -7       47.29       71.11     51.47 o
   1   4  -7      962.00      935.69     52.60 o
   2   4  -7      250.39      246.54     26.44 o
   3   4  -7      729.68      774.45     62.63 o
   4   4  -7      506.58      493.69     32.95 o
   5   4  -7      533.23      536.88     34.20 o
   6   4  -7      112.48      165.57     35.12 o
   7   4  -7      566.31      546.88     50.84 o
   8   4  -7        2.24       11.04     32.78 o
   9   4  -7      977.43      908.12     80.28 o
  10   4  -7      810.79      682.60     65.06 o
  11   4  -7      868.40      830.02     76.01 o
  12   4  -7      317.93      292.76     48.25 o
  13   4  -7      440.90      483.08     57.45 o
  14   4  -7      224.26      262.65     51.51 o
  15   4  -7      492.49      389.64     42.32 o
  16   4  -7       55.99       42.05     34.54 o
  17   4  -7      418.16      403.61     43.85 o
  18   4  -7      295.35      316.48     43.61 o
  19   4  -7      345.93      444.79     50.13 o
  20   4  -7       71.24       16.47     42.27 o
  21   4  -7      108.27      119.22     43.52 o
  22   4  -7       20.93       27.23     42.66 o
   0   5  -7      410.49      467.61     47.08 o
   1   5  -7      122.92      103.51     24.95 o
   2   5  -7      307.96      328.46     29.44 o
   3   5  -7      194.72      195.60     26.12 o
   4   5  -7       44.68       41.92     22.94 o
   5   5  -7      184.15      203.45     41.64 o
   6   5  -7      846.97      854.19     72.42 o
   7   5  -7       36.73       50.93     39.05 o
   8   5  -7      557.22      546.80     58.20 o
   9   5  -7      136.71      124.18     44.32 o
  10   5  -7       86.30       93.49     42.14 o
  11   5  -7      116.21      159.05     45.32 o
  12   5  -7      145.25      132.37     50.59 o
  13   5  -7       82.56       26.09     49.34 o
  14   5  -7      392.82      420.20     64.64 o
  15   5  -7       27.06      -31.44     49.92 o
  16   5  -7      116.77      121.58     55.27 o
   0   0  -6     4703.53     5111.67    270.10 o
   2   0  -6     3131.18     3096.77    211.85 o
   4   0  -6      437.98      487.34     40.64 o
   6   0  -6    27553.49    28457.01   1063.38 o
   8   0  -6     5946.21     6035.69    228.08 o
  10   0  -6     2979.64     3027.11    131.39 o
  12   0  -6       19.77        0.58     19.53 o
  14   0  -6     8249.43     7960.21    318.84 o
  16   0  -6     1673.54     1717.11     81.87 o
  18   0  -6      154.98      143.13     28.49 o
  20   0  -6     1607.88     1767.76     79.05 o
  22   0  -6     2992.34     2973.34    136.99 o
  24   0  -6      444.68      381.95     43.08 o
  26   0  -6       34.91       58.49     46.49 o
  28   0  -6      845.26      783.03     86.38 o
  30   0  -6      370.04      315.67     74.67 o
   1   1  -6     9091.91     9319.79    207.23 o
   2   1  -6      775.09      784.69     28.62 o
   3   1  -6     1230.65     1099.84     33.01 o
   4   1  -6      734.06      751.52     25.83 o
   5   1  -6      918.24      880.53     25.27 o
   6   1  -6     2228.77     2289.95     57.84 o
   7   1  -6     3628.25     3725.76     89.10 o
   8   1  -6      224.13      241.15     12.66 o
   9   1  -6     4863.99     4523.31    117.26 o
  10   1  -6       97.30      105.03     14.48 o
  11   1  -6     6155.13     6011.71    148.94 o
  12   1  -6      872.83      878.30     35.59 o
  13   1  -6     3699.85     3761.89     95.29 o
  14   1  -6      123.51      110.44     15.66 o
  15   1  -6     3104.40     3167.69     90.10 o
  16   1  -6      451.98      470.63     24.91 o
  17   1  -6     4023.09     3906.84    118.38 o
  18   1  -6      706.72      720.79     31.76 o
  19   1  -6     1720.06     1725.79     58.54 o
  20   1  -6       39.87        7.10     19.77 o
  21   1  -6      494.56      508.24     30.42 o
  22   1  -6      264.18      266.62     29.75 o
  23   1  -6      639.22      647.01     38.15 o
  24   1  -6       14.75       38.49     27.74 o
  25   1  -6      617.46      654.19     42.38 o
  26   1  -6      386.22      364.96     40.87 o
  27   1  -6      354.19      375.50     56.68 o
  28   1  -6        5.38      -22.57     40.43 o
  29   1  -6      301.17      335.77     40.51 o
  30   1  -6       37.77       14.93     44.06 o
   0   2  -6     2972.01     3124.99    124.17 o
   1   2  -6     2998.36     2966.41     85.39 o
   2   2  -6     3610.02     3775.60    108.74 o
   3   2  -6     1201.97     1170.50     38.66 o
   4   2  -6       39.04       40.36     10.01 o
   5   2  -6     2098.17     2026.66     55.37 o
   6   2  -6     4319.85     4256.50    114.75 o
   7   2  -6     1711.25     1756.59     45.59 o
   8   2  -6     3555.74     3515.76     88.24 o
   9   2  -6      825.72      811.30     27.21 o
  10   2  -6     1478.40     1422.83     38.72 o
  11   2  -6      122.96      143.09     16.54 o
  12   2  -6      447.09      482.24     21.23 o
  13   2  -6      875.19      864.98     35.99 o
  14   2  -6     3857.58     3706.64    108.36 o
  15   2  -6      411.67      444.73     31.66 o
  16   2  -6     1354.42     1369.34     48.99 o
  17   2  -6      170.90      134.14     22.34 o
  18   2  -6       60.97       38.62     22.95 o
  19   2  -6      113.87       70.15     24.73 o
  20   2  -6      428.38      467.99     49.42 o
  21   2  -6      539.60      542.35     47.58 o
  22   2  -6     2262.70     2203.92     84.00 o
  23   2  -6      407.12      396.25     34.58 o
  24   2  -6       38.46       55.22     29.45 o
  25   2  -6       53.84       -2.08     31.18 o
  26   2  -6      232.44      260.32     35.79 o
  27   2  -6      141.48      178.42     42.31 o
  28   2  -6      277.29      316.32     65.45 o
  29   2  -6       94.22      140.05     38.72 o
   1   3  -6     1535.29     1526.31     49.76 o
   2   3  -6     2262.90     2154.56     65.56 o
   3   3  -6      826.85      812.91     30.29 o
   4   3  -6     1735.82     1741.76     64.14 o
   5   3  -6     1289.00     1252.36     48.91 o
   6   3  -6      573.48      497.25     28.03 o
   7   3  -6     1541.96     1534.05     73.99 o
   8   3  -6      181.29      131.94     21.76 o
   9   3  -6     2065.24     2061.24     73.89 o
  10   3  -6     2909.72     2917.89     96.63 o
  11   3  -6      267.16      297.65     24.53 o
  12   3  -6      733.93      748.39     34.75 o
  13   3  -6      787.50      810.54     38.48 o
  14   3  -6      143.99      139.13     20.90 o
  15   3  -6      731.24      706.41     36.14 o
  16   3  -6      267.02      286.46     26.46 o
  17   3  -6      566.42      502.30     44.78 o
  18   3  -6     1095.71     1140.79     67.67 o
  19   3  -6      359.96      382.31     42.23 o
  20   3  -6      181.38      178.35     37.14 o
  21   3  -6      587.17      609.83     51.34 o
  22   3  -6       29.95       10.28     37.49 o
  23   3  -6      189.83      176.62     42.19 o
  24   3  -6      119.64      155.48     45.18 o
  25   3  -6      133.20      158.45     47.22 o
  26   3  -6      245.98      232.74     49.40 o
  27   3  -6      258.01      153.95     75.93 o
   0   4  -6     1381.35     1379.25     92.65 o
   1   4  -6      490.87      520.58     32.10 o
   2   4  -6      428.58      398.17     28.18 o
   3   4  -6     1018.31      905.88     55.40 o
   4   4  -6       24.44       14.85     18.16 o
   5   4  -6     1257.44     1252.73     58.72 o
   6   4  -6      416.03      454.06     46.74 o
   7   4  -6      899.51      967.75     73.75 o
   8   4  -6      772.87      718.05     65.31 o
   9   4  -6       82.83       62.38     34.37 o
  10   4  -6       59.60       69.57     37.04 o
  11   4  -6      390.25      423.12     50.26 o
  12   4  -6      101.15       87.38     40.05 o
  13   4  -6      921.25     1052.00     59.59 o
  14   4  -6      541.49      517.22     44.75 o
  15   4  -6      835.11      766.75     52.53 o
  16   4  -6      263.61      297.94     41.03 o
  17   4  -6       86.02       85.43     38.30 o
  18   4  -6       35.15      -29.18     48.46 o
  19   4  -6      198.19      205.28     46.12 o
  20   4  -6      115.58      105.03     39.28 o
  21   4  -6      300.61      372.31     80.23 o
  22   4  -6      241.79      258.93     55.11 o
  23   4  -6      136.32      132.74     47.42 o
   1   5  -6       76.55       72.94     20.92 o
   2   5  -6      862.45      876.14     46.29 o
   3   5  -6      103.94      115.86     21.69 o
   4   5  -6      213.73      252.95     39.30 o
   5   5  -6      222.97      204.96     38.97 o
   6   5  -6      185.99      272.19     40.89 o
   7   5  -6      163.71      185.14     39.72 o
   8   5  -6       29.41       21.83     37.38 o
   9   5  -6       58.41       91.31     40.14 o
  10   5  -6     1106.70     1132.81     92.65 o
  11   5  -6        1.66      -14.88     39.64 o
  12   5  -6      115.63      101.43     45.32 o
  13   5  -6      196.79      237.40     51.43 o
  14   5  -6       98.89       14.05     47.25 o
  15   5  -6      227.08      256.97     56.19 o
  16   5  -6      105.77      118.83     54.27 o
  17   5  -6       45.55       71.50     55.61 o
   1   6  -6      126.97      195.59     35.62 o
   2   6  -6      112.33       97.50     37.29 o
   3   6  -6      274.10      380.06     46.24 o
   4   6  -6        9.43       41.39     40.31 o
   5   6  -6      297.50      378.64     49.50 o
   6   6  -6       30.19      108.87     43.90 o
   2   0  -5      688.76      760.46     28.81 o
   4   0  -5    31761.76    32026.85   1016.56 o
   6   0  -5     1039.90      989.55     37.93 o
   8   0  -5     4593.85     4646.52    159.01 o
  10   0  -5     1566.15     1620.39     67.30 o
  12   0  -5    23053.46    22634.64    860.51 o
  14   0  -5      139.39      136.76     34.79 o
  16   0  -5     2990.32     2801.59    123.31 o
  18   0  -5     1990.33     1998.99     86.10 o
  20   0  -5     4549.44     4657.08    187.42 o
  22   0  -5      472.12      448.68     39.82 o
  24   0  -5     2204.86     2302.07    104.06 o
  26   0  -5       48.03       51.73     37.44 o
  28   0  -5       67.24       92.90     59.20 o
  30   0  -5      205.84      162.64     68.32 o
   0   1  -5     8439.08     8803.24    275.78 o
   1   1  -5    14736.07    14974.39    365.71 o
   2   1  -5     1553.77     1635.70     42.22 o
   3   1  -5     4430.66     4603.16    120.27 o
   4   1  -5      340.98      367.75     11.58 o
   5   1  -5      845.11      870.91     21.66 o
   6   1  -5      297.77      345.24     13.17 o
   7   1  -5     9610.58     9688.11    250.30 o
   8   1  -5      473.88      467.75     19.26 o
   9   1  -5    10435.79    10510.05    260.10 o
  10   1  -5      429.29      463.35     19.76 o
  11   1  -5     5759.84     5586.53    141.56 o
  12   1  -5     1026.92     1047.33     34.34 o
  13   1  -5      594.56      590.97     23.21 o
  14   1  -5      447.24      441.53     19.63 o
  15   1  -5     1973.03     1916.08     54.49 o
  16   1  -5       66.63       50.54     15.89 o
  17   1  -5     3036.44     2979.34     87.45 o
  18   1  -5       85.49       92.14     18.88 o
  19   1  -5     3235.74     3195.88     96.17 o
  20   1  -5      300.68      310.68     24.25 o
  21   1  -5      163.68      212.45     22.58 o
  22   1  -5      254.98      209.82     24.96 o
  23   1  -5      552.37      578.39     35.84 o
  24   1  -5       25.77       -9.12     26.88 o
  25   1  -5      455.35      474.25     37.39 o
  26   1  -5       32.77       16.65     30.21 o
  27   1  -5     1496.06     1515.51     69.68 o
  28   1  -5      117.58      108.55     36.27 o
  29   1  -5      231.35      263.43     38.89 o
  30   1  -5       44.43       57.11     46.08 o
  31   1  -5       18.39       -5.70     42.19 o
   1   2  -5      387.62      419.40     17.37 o
   2   2  -5      206.62      220.39     11.76 o
   3   2  -5     1715.73     1595.22     47.75 o
   4   2  -5    18828.48    18139.54    458.45 o
   5   2  -5     3977.79     3821.33    100.15 o
   6   2  -5      353.00      336.57     13.44 o
   7   2  -5     1431.77     1517.39     42.13 o
   8   2  -5     2078.34     2092.63     53.35 o
   9   2  -5      301.34      316.23     24.20 o
  10   2  -5       80.79       73.36     13.90 o
  11   2  -5      595.10      604.86     22.92 o
  12   2  -5     3925.62     3934.83    106.92 o
  13   2  -5      776.97      724.97     26.59 o
  14   2  -5      106.17       98.65     14.21 o
  15   2  -5      258.62      286.29     19.84 o
  16   2  -5     2259.38     2319.47     72.37 o
  17   2  -5      938.16      969.48     45.14 o
  18   2  -5      528.39      559.23     32.01 o
  19   2  -5      199.62      232.84     25.82 o
  20   2  -5      556.61      590.78     35.73 o
  21   2  -5      217.48      215.80     28.55 o
  22   2  -5       46.96       40.60     26.49 o
  23   2  -5      359.08      420.51     36.06 o
  24   2  -5     1238.19     1196.75     64.60 o
  25   2  -5      324.98      342.93     38.91 o
  26   2  -5      155.99      157.53     33.16 o
  27   2  -5       91.17       52.05     34.27 o
  28   2  -5      119.87      106.42     36.87 o
  29   2  -5      104.67       77.51     38.02 o
   0   3  -5     5493.35     5477.49    222.09 o
   1   3  -5     2882.52     2941.12     89.20 o
   2   3  -5      345.15      362.23     16.12 o
   3   3  -5     2649.94     2706.85     86.13 o
   4   3  -5      155.34      142.34     14.16 o
   5   3  -5      512.11      507.47     24.73 o
   6   3  -5      178.08      182.56     39.85 o
   7   3  -5      386.46      392.70     21.74 o
   8   3  -5     3959.73     3821.46    106.18 o
   9   3  -5     2437.48     2346.45     65.09 o
  10   3  -5      128.72      126.93     19.99 o
  11   3  -5     1803.55     1886.20     68.94 o
  12   3  -5     1073.21     1025.63     43.38 o
  13   3  -5       61.65       58.37     19.23 o
  14   3  -5      233.00      260.06     24.09 o
  15   3  -5        2.36       15.34     19.96 o
  16   3  -5     1972.15     1910.18     71.51 o
  17   3  -5      539.42      530.90     33.04 o
  18   3  -5       10.85      -17.76     22.62 o
  19   3  -5      728.02      739.88     40.25 o
  20   3  -5      783.55      759.03     42.04 o
  21   3  -5      115.40      114.13     37.21 o
  22   3  -5      145.39      174.44     30.84 o
  23   3  -5       66.32       72.26     35.66 o
  24   3  -5      284.86      323.13     46.80 o
  25   3  -5      224.11      289.62     46.97 o
  26   3  -5       44.99       85.77     45.84 o
  27   3  -5      330.93      309.03     51.56 o
   1   4  -5      134.73      152.18     18.74 o
   2   4  -5      562.39      562.43     33.18 o
   3   4  -5     2071.97     2037.81     85.88 o
   4   4  -5     1301.19     1241.83     57.95 o
   5   4  -5     1804.83     1706.93     75.71 o
   6   4  -5       34.63       62.80     27.93 o
   7   4  -5      377.14      358.65     42.48 o
   8   4  -5      248.02      198.43     37.80 o
   9   4  -5      246.86      226.86     40.31 o
  10   4  -5      481.82      447.71     49.75 o
  11   4  -5     1258.12     1313.52     94.24 o
  12   4  -5      514.66      492.35     40.24 o
  13   4  -5     1176.30     1139.94     63.71 o
  14   4  -5        1.56      -26.76     28.82 o
  15   4  -5      795.85      750.68     51.87 o
  16   4  -5      265.29      251.84     37.54 o
  17   4  -5      207.48      188.15     37.32 o
  18   4  -5      154.88      146.98     54.98 o
  19   4  -5      333.44      363.00     45.36 o
  20   4  -5       49.14       10.00     36.66 o
  21   4  -5      183.93      186.63     45.49 o
  22   4  -5        2.15       10.66     42.55 o
  23   4  -5      353.27      315.07     49.63 o
  24   4  -5      248.83      237.54     51.46 o
   0   5  -5     1843.14     1889.75    117.15 o
   1   5  -5       21.65       43.96     18.10 o
   2   5  -5       15.31       34.65     17.60 o
   3   5  -5      306.17      387.72     44.86 o
   4   5  -5      152.55      128.86     31.86 o
   5   5  -5      147.36      144.58     34.37 o
   6   5  -5      133.10      114.06     35.29 o
   7   5  -5       32.95       20.40     33.11 o
   8   5  -5     1798.93     1729.37    116.07 o
   9   5  -5      127.27       92.07     39.47 o
  10   5  -5      144.35       94.58     42.06 o
  11   5  -5      145.85      170.25     42.48 o
  12   5  -5      321.22      365.76     54.19 o
  13   5  -5       44.14       86.38     44.90 o
  14   5  -5       26.72       32.44     48.08 o
  15   5  -5       67.20       37.29     51.68 o
  16   5  -5      577.00      582.92     71.25 o
  17   5  -5       61.08       87.97     54.10 o
  18   5  -5       20.52       51.54     40.40 o
  19   5  -5       43.29       59.30     42.27 o
   2   6  -5       85.42      149.26     34.45 o
   3   6  -5      316.71      356.56     43.48 o
   4   6  -5        6.36       32.61     35.87 o
   5   6  -5      229.97      312.41     43.65 o
   6   6  -5       38.79       47.00     40.22 o
   7   6  -5      197.15      217.58     45.91 o
   8   6  -5       23.08       14.97     41.48 o
   9   6  -5       21.74       49.42     43.90 o
   0   0  -4     1890.15     1985.64     84.35 o
   2   0  -4    27201.29    28040.60    777.37 o
   4   0  -4     4449.22     4841.42    135.42 o
   6   0  -4    40999.53    42508.12   1160.14 o
   8   0  -4      109.54       82.09     10.30 o
  10   0  -4       84.42       51.48     11.36 o
  12   0  -4     2241.14     2342.86     99.83 o
  14   0  -4    19574.44    19360.36    751.11 o
  16   0  -4      541.03      548.13     34.61 o
  18   0  -4       63.11       76.20     24.39 o
  20   0  -4      892.22      849.52     52.89 o
  22   0  -4     3911.02     3801.91    164.96 o
  24   0  -4      153.35      122.73     68.28 o
  26   0  -4       97.08       63.79     37.19 o
  28   0  -4       94.76       33.28     57.45 o
  30   0  -4      470.62      533.42     77.77 o
  32   0  -4       12.77       -4.60     67.98 o
   1   1  -4    27179.45    28084.04    711.71 o
   2   1  -4     1111.78     1056.69     31.81 o
   3   1  -4     8913.30     8825.85    182.59 o
   4   1  -4      130.60      107.87      6.17 o
   5   1  -4      224.27      289.23     10.95 o
   6   1  -4      970.22     1060.09     29.43 o
   7   1  -4     7944.15     8203.20    196.75 o
   8   1  -4      209.20      215.26     10.82 o
   9   1  -4    15739.07    16087.46    387.84 o
  10   1  -4      594.97      584.32     23.47 o
  11   1  -4     6529.96     6594.71    169.01 o
  12   1  -4       19.63       30.90     10.36 o
  13   1  -4      859.94      854.99     29.59 o
  14   1  -4      446.31      440.53     19.01 o
  15   1  -4      767.69      785.62     31.94 o
  16   1  -4      191.06      195.77     15.20 o
  17   1  -4     4798.34     4802.79    139.97 o
  18   1  -4      910.48      904.24     36.95 o
  19   1  -4     2382.14     2330.70     70.58 o
  20   1  -4      316.01      318.67     24.15 o
  21   1  -4      964.10      940.60     38.38 o
  22   1  -4      132.20      124.98     25.54 o
  23   1  -4      165.49      152.84     41.87 o
  24   1  -4      208.34      210.97     32.70 o
  25   1  -4     1267.11     1273.78     60.83 o
  26   1  -4      669.56      674.82     43.05 o
  27   1  -4      796.35      817.84     47.20 o
  28   1  -4        4.66        2.83     32.22 o
  29   1  -4      427.74      411.45     42.18 o
  30   1  -4       91.49      105.22     34.51 o
  31   1  -4       21.78       36.03     53.73 o
   0   2  -4     1298.72     1395.26     66.58 o
   1   2  -4     2037.36     2184.87     65.30 o
   2   2  -4     9690.57     9780.96    278.33 o
   3   2  -4     1956.76     1943.09     59.28 o
   4   2  -4      248.11      277.62     14.65 o
   6   2  -4    12416.90    12187.27    398.45 o
   7   2  -4      792.64      764.00     29.08 o
   8   2  -4      353.96      398.69     20.59 o
   9   2  -4     1260.87     1255.04     40.66 o
  10   2  -4      737.27      721.16     28.11 o
  11   2  -4      189.42      178.74     15.61 o
  12   2  -4       11.89        3.19     12.32 o
  13   2  -4     2124.07     1998.06     65.15 o
  14   2  -4     9022.34     8941.64    217.08 o
  15   2  -4     1561.38     1553.55     47.10 o
  16   2  -4      666.99      688.61     30.42 o
  17   2  -4        4.69       16.88     16.73 o
  18   2  -4       40.93       40.87     20.99 o
  19   2  -4       84.80       75.85     22.83 o
  20   2  -4      174.16      196.58     34.65 o
  21   2  -4      860.16      848.50     45.02 o
  22   2  -4     3785.05     3696.10    126.23 o
  23   2  -4      505.36      488.83     36.63 o
  24   2  -4       38.55       30.24     29.22 o
  25   2  -4       86.69       94.31     31.25 o
  26   2  -4      210.30      235.15     33.84 o
  27   2  -4       46.25       65.01     33.57 o
  28   2  -4       17.20      -33.44     33.44 o
  29   2  -4      156.36      228.57     62.03 o
  30   2  -4      594.43      617.92     63.75 o
   1   3  -4     3948.37     3923.02     92.39 o
   2   3  -4     4460.12     4491.25    121.94 o
   3   3  -4      320.76      323.31     13.71 o
   4   3  -4     1632.12     1622.67     48.20 o
   5   3  -4        6.87        7.74      7.96 o
   6   3  -4     1223.53     1238.79     53.00 o
   7   3  -4     2798.29     2775.70     93.90 o
   8   3  -4      322.99      335.54     19.91 o
   9   3  -4     2866.96     2820.83     95.88 o
  10   3  -4     3909.92     3844.85    110.86 o
  11   3  -4      352.13      326.59     23.54 o
  12   3  -4      286.34      276.35     20.95 o
  13   3  -4      266.14      280.79     44.95 o
  14   3  -4       56.91      110.71     39.39 o
  15   3  -4       39.35       -3.29     24.36 o
  16   3  -4      234.92      243.87     32.02 o
  17   3  -4     1119.00     1011.93     82.83 o
  18   3  -4     1396.15     1478.11     81.03 o
  19   3  -4      976.34      862.74     55.14 o
  20   3  -4        9.15       11.69     33.71 o
  21   3  -4      666.89      720.47     40.15 o
  22   3  -4       20.01       15.74     27.32 o
  23   3  -4       23.82       17.61     28.99 o
  24   3  -4       82.53      100.06     62.14 o
  25   3  -4      178.91      166.98     46.61 o
  26   3  -4      458.04      497.72     43.11 o
  27   3  -4      298.82      273.01     39.30 o
  28   3  -4        1.18       25.52     47.79 o
   0   4  -4      423.15      406.57     38.80 o
   1   4  -4      450.27      430.02     27.97 o
   2   4  -4      846.36      839.00     40.22 o
   3   4  -4     1156.17     1152.48     52.59 o
   4   4  -4      319.25      343.59     17.32 o
   5   4  -4     2261.72     2246.36     97.98 o
   6   4  -4     1239.00     1189.08     55.05 o
   7   4  -4     1891.02     1881.12     79.51 o
   8   4  -4      331.54      358.68     26.80 o
   9   4  -4      121.29      101.95     17.79 o
  10   4  -4       47.69      -11.04     31.78 o
  11   4  -4      984.12      914.19     69.07 o
  12   4  -4       57.74      101.01     28.92 o
  13   4  -4     1447.03     1469.33     73.46 o
  14   4  -4      807.07      850.49     52.29 o
  15   4  -4      736.87      828.68     54.10 o
  16   4  -4      396.75      418.72     59.62 o
  17   4  -4       21.44        5.66     32.98 o
  18   4  -4       23.30      -23.66     40.64 o
  19   4  -4      241.38      217.55     39.56 o
  20   4  -4       16.66       15.45     39.49 o
  21   4  -4      689.80      690.97     61.63 o
  22   4  -4      166.53      193.48     44.52 o
  23   4  -4      157.80      194.02     49.15 o
  24   4  -4       11.93      -46.47     46.47 o
   1   5  -4      198.99      195.22     19.04 o
   2   5  -4     1267.07     1235.04     57.62 o
   3   5  -4       24.34       55.27     27.09 o
   4   5  -4       16.64       13.46     27.18 o
   5   5  -4      504.15      458.41     45.74 o
   6   5  -4      752.95      769.98     64.39 o
   7   5  -4      324.13      277.79     39.64 o
   8   5  -4       22.02        6.36     33.70 o
   9   5  -4      133.46      193.16     40.64 o
  10   5  -4     1435.38     1563.96    107.70 o
  11   5  -4        7.73       -5.35     39.80 o
  12   5  -4       60.28      117.32     44.32 o
  13   5  -4      273.33      259.14     49.92 o
  14   5  -4       88.12       94.24     45.66 o
  15   5  -4      152.43      153.36     50.34 o
  16   5  -4       36.27      110.06     38.67 o
  17   5  -4       28.26      -23.77     38.27 o
  18   5  -4      948.83      958.83     64.32 o
  19   5  -4       13.87        3.60     41.07 o
   2   6  -4        1.39       38.21     28.60 o
   3   6  -4      316.52      347.28     42.14 o
   4   6  -4       59.10       93.32     34.45 o
   5   6  -4      385.03      435.50     47.33 o
   6   6  -4        1.14        0.17     35.54 o
   7   6  -4      146.83      162.39     41.39 o
   8   6  -4      226.39      271.02     46.41 o
   9   6  -4        2.71       -0.25     42.14 o
  10   6  -4       10.17       51.93     45.07 o
   2   0  -3      381.18      400.93     21.04 o
   4   0  -3    49350.07    49953.20   1356.28 o
   6   0  -3     2409.13     2623.61     89.74 o
   8   0  -3     4007.34     3923.94    125.02 o
  10   0  -3     1242.00     1138.60     43.88 o
  12   0  -3    10920.36    11137.92    438.51 o
  14   0  -3      464.25      523.86     32.45 o
  16   0  -3     4467.29     4373.53    171.22 o
  18   0  -3     2038.35     1923.67     85.92 o
  20   0  -3     3879.93     3613.41    155.34 o
  22   0  -3      170.34      137.87     29.79 o
  24   0  -3     3804.34     3791.71    162.07 o
  26   0  -3     2069.93     2017.25     99.96 o
  28   0  -3      342.28      411.50     63.55 o
  30   0  -3      217.97      181.79     65.64 o
  32   0  -3     1075.86     1117.51    101.10 o
   0   1  -3     1661.51     1761.49     60.62 o
   1   1  -3    12293.86    12444.35    257.61 o
   2   1  -3      690.07      664.53     15.13 o
   3   1  -3     6525.75     6950.24    127.95 o
   4   1  -3       85.97       79.35      4.61 o
   5   1  -3     1087.13     1067.02     35.45 o
   6   1  -3     5212.27     5556.82    138.76 o
   7   1  -3     6281.12     6075.51    146.53 o
   8   1  -3     3015.28     3016.94     74.98 o
   9   1  -3    17061.99    17417.23    429.35 o
  10   1  -3     1036.21     1114.07     31.71 o
  11   1  -3     7505.66     7567.49    182.26 o
  12   1  -3      299.93      294.42     14.39 o
  13   1  -3     1787.36     1703.80     46.11 o
  14   1  -3     1089.93     1033.00     33.27 o
  15   1  -3     2706.47     2538.07     67.79 o
  16   1  -3      192.11      188.20     15.28 o
  17   1  -3     3273.04     3272.71     95.83 o
  18   1  -3      281.40      311.27     28.10 o
  19   1  -3     4295.02     4277.34    125.29 o
  20   1  -3      124.57      153.64     20.66 o
  21   1  -3      964.32      881.81     39.79 o
  22   1  -3      128.01      122.77     22.06 o
  23   1  -3     1191.29     1167.38     47.61 o
  24   1  -3       62.69       52.20     26.48 o
  25   1  -3      237.04      218.39     30.14 o
  26   1  -3       13.69      -12.89     29.32 o
  27   1  -3     1059.99     1022.07     53.92 o
  28   1  -3       33.43       24.56     32.92 o
  29   1  -3      423.14      447.15     49.78 o
  30   1  -3       56.44       82.53     34.76 o
  31   1  -3      204.11      237.92     49.46 o
  32   1  -3       27.44      -10.47     72.16 o
   1   2  -3      941.76      951.83     23.51 o
   2   2  -3     3821.46     3831.91     82.83 o
   3   2  -3     7558.45     7655.51    241.79 o
   4   2  -3    21881.49    22337.55    610.82 o
   5   2  -3     3388.70     3385.90    100.65 o
   6   2  -3     3054.29     3149.76     85.61 o
   7   2  -3      735.53      727.80     28.19 o
   8   2  -3     1510.14     1429.32     42.85 o
   9   2  -3     2431.64     2414.77     76.86 o
  10   2  -3     3059.40     2972.82     97.06 o
  11   2  -3     1865.20     1845.29     67.96 o
  12   2  -3     5474.23     5365.69    169.91 o
  13   2  -3      198.67      181.63     14.74 o
  14   2  -3      197.40      213.55     16.82 o
  15   2  -3     1390.44     1396.16     42.37 o
  16   2  -3     1968.00     1948.58     58.53 o
  17   2  -3      773.92      815.41     41.04 o
  18   2  -3     2675.16     2555.69    113.35 o
  19   2  -3      199.71      189.46     29.36 o
  20   2  -3      264.30      245.62     33.05 o
  21   2  -3      693.83      655.81     37.15 o
  22   2  -3      106.53       94.02     26.17 o
  23   2  -3      338.71      319.26     40.58 o
  24   2  -3     1314.68     1285.18     58.54 o
  25   2  -3      288.29      267.41     33.38 o
  26   2  -3      181.84      159.88     31.08 o
  27   2  -3       86.02       93.74     32.86 o
  28   2  -3      112.65       81.38     34.54 o
  29   2  -3       43.89       25.64     37.46 o
  30   2  -3       96.45       57.87     40.09 o
   0   3  -3     4255.81     4027.33    166.34 o
   1   3  -3     6172.03     6297.69    156.90 o
   2   3  -3      180.77      169.90     16.53 o
   3   3  -3     1986.78     1993.94     51.80 o
   4   3  -3       80.59       77.00      7.52 o
   5   3  -3     1409.61     1402.10     64.89 o
   6   3  -3      428.44      425.59     21.75 o
   7   3  -3     1355.83     1341.52     47.00 o
   8   3  -3     4350.89     4241.55    141.27 o
   9   3  -3     1425.47     1385.16     49.30 o
  10   3  -3      799.87      840.56     35.58 o
  11   3  -3     3137.31     3109.70     84.35 o
  12   3  -3      738.23      765.28     43.83 o
  13   3  -3     1763.03     1727.40     64.80 o
  14   3  -3      723.07      616.59     42.69 o
  15   3  -3       38.89       19.29     24.36 o
  16   3  -3     2713.46     2511.94    110.02 o
  17   3  -3      941.69      906.48     54.78 o
  18   3  -3       97.24       91.77     30.80 o
  19   3  -3     1234.39     1177.49     64.30 o
  20   3  -3      903.35      914.03    124.34 o
  21   3  -3       79.96       58.97     33.08 o
  22   3  -3      579.17      599.57     48.40 o
  23   3  -3      128.33       84.93     44.65 o
  24   3  -3      311.08      220.74     41.84 o
  25   3  -3      260.29      282.15     36.66 o
  26   3  -3       52.70       73.99     33.75 o
  27   3  -3      281.80      285.44     38.81 o
  28   3  -3      435.93      519.50     53.74 o
   1   4  -3      414.54      425.10     27.59 o
   2   4  -3      623.03      574.24     33.52 o
   3   4  -3     1160.98     1110.12     50.31 o
   4   4  -3     1688.01     1641.95     69.85 o
   5   4  -3     1502.31     1549.16     98.76 o
   6   4  -3      555.25      550.56     49.00 o
   7   4  -3      498.11      545.79     50.17 o
   8   4  -3        5.37       -7.11     27.85 o
   9   4  -3      686.92      645.54     34.32 o
  10   4  -3      360.77      349.19     24.13 o
  11   4  -3     1266.67     1296.84     62.84 o
  12   4  -3     1266.63     1204.77     61.94 o
  13   4  -3     1151.84     1146.44     62.67 o
  14   4  -3       54.05       30.03     27.61 o
  15   4  -3      713.41      664.50     48.00 o
  16   4  -3      190.21      175.84     35.32 o
  17   4  -3      482.64      468.56     42.82 o
  18   4  -3      639.04      595.89     55.65 o
  19   4  -3      629.91      597.35     51.39 o
  20   4  -3      107.73      127.12     36.62 o
  21   4  -3      156.00      126.56     40.87 o
  22   4  -3       26.44       18.36     38.52 o
  23   4  -3      404.40      416.80     49.17 o
  24   4  -3      432.77      351.64     75.43 o
  25   4  -3      118.04      178.98     85.34 o
   0   5  -3     1676.66     1645.91     99.68 o
   1   5  -3       60.86       49.14     14.08 o
   2   5  -3      543.70      566.62     46.83 o
   3   5  -3      151.99      119.66     27.76 o
   4   5  -3      281.24      245.59     33.78 o
   5   5  -3       41.54       60.63     30.10 o
   6   5  -3      451.35      464.51     45.74 o
   7   5  -3      159.09      163.56     36.71 o
   8   5  -3     1089.63     1248.04     87.47 o
   9   5  -3      187.82      173.76     40.81 o
  10   5  -3       37.32       19.73     37.21 o
  11   5  -3      308.75      313.75     48.33 o
  12   5  -3      492.35      452.56     53.27 o
  13   5  -3       68.94      118.32     43.32 o
  14   5  -3      432.69      508.58     60.04 o
  15   5  -3       64.07       24.98     35.09 o
  16   5  -3      426.51      391.68     45.80 o
  17   5  -3       57.85      145.38     38.24 o
  18   5  -3        7.55      -11.50     37.63 o
  19   5  -3      133.99      115.22     41.34 o
  20   5  -3      184.28      147.72     41.95 o
   2   6  -3       77.88       77.01     28.35 o
   3   6  -3      463.86      496.63     45.99 o
   4   6  -3       91.99      130.37     33.62 o
   5   6  -3      197.18      280.80     39.39 o
   6   6  -3       64.22       56.36     36.21 o
   7   6  -3      224.79      260.81     43.73 o
   8   6  -3       20.71       66.81     39.55 o
   9   6  -3      141.40      152.02     45.16 o
  10   6  -3      103.17      133.46     46.66 o
  11   6  -3      151.62      191.41     49.34 o
   0   0  -2    64997.30    64020.82   2449.24 o
   2   0  -2     2800.29     3138.10    110.74 o
   4   0  -2     1656.33     1729.30     53.80 o
   6   0  -2     9061.61     9575.17    307.25 o
   8   0  -2    26773.65    26669.92    844.48 o
  10   0  -2     3127.48     3028.89    101.26 o
  12   0  -2     7923.60     7824.57    249.14 o
  14   0  -2    19049.00    19219.73    726.54 o
  16   0  -2     5744.54     5788.04    227.15 o
  18   0  -2       26.79       23.32     22.25 o
  20   0  -2     4126.97     3937.01    165.92 o
  22   0  -2     2837.47     2906.36    125.08 o
  24   0  -2      153.31      124.39     33.64 o
  26   0  -2      130.32      225.51     38.28 o
  28   0  -2     1967.80     1793.92    135.30 o
  30   0  -2      275.68      196.43     67.15 o
  32   0  -2       43.33       73.42     68.23 o
   1   1  -2     8438.75     8912.70    200.12 o
   2   1  -2     6368.59     6511.86    134.20 o
   3   1  -2    10868.23    11036.16    273.32 o
   5   1  -2     9966.09    10071.83    240.92 o
   6   1  -2     3032.21     3113.97     79.30 o
   7   1  -2     1674.14     1656.32     50.98 o
   8   1  -2     1765.63     1994.15     56.70 o
   9   1  -2    11256.82    11753.50    311.31 o
  10   1  -2      320.13      294.37     15.16 o
  11   1  -2     5218.01     5004.98    144.71 o
  12   1  -2      234.51      232.15     14.59 o
  13   1  -2     4593.97     4438.10    128.18 o
  14   1  -2      200.15      212.84     15.73 o
  15   1  -2     5809.72     5873.12    172.39 o
  16   1  -2       82.06       85.00     14.55 o
  17   1  -2     3366.29     3270.09     98.52 o
  18   1  -2      502.49      495.42     29.48 o
  19   1  -2     3629.38     3552.74    101.47 o
  20   1  -2     1164.64     1139.35     44.72 o
  21   1  -2     2115.53     2113.28     75.93 o
  22   1  -2        3.43       17.97     19.31 o
  23   1  -2     1784.26     1684.70     60.39 o
  24   1  -2       70.80       69.67     31.11 o
  25   1  -2      742.42      805.12     47.25 o
  26   1  -2      243.40      224.44     32.68 o
  27   1  -2      708.06      675.61     44.22 o
  28   1  -2       49.80       57.42     41.34 o
  29   1  -2      343.39      375.23     37.83 o
  30   1  -2      111.29       79.11     45.09 o
  31   1  -2      478.59      463.51     67.31 o
  32   1  -2       96.73       71.61     46.82 o
   0   2  -2     2318.45     2252.65     72.68 o
   1   2  -2     2373.36     2334.28     59.22 o
   2   2  -2     1929.79     1899.47     47.56 o
   3   2  -2     4078.58     4403.45    110.03 o
   4   2  -2       19.32       23.30      5.20 o
   5   2  -2     1187.82     1190.46     37.76 o
   6   2  -2     5532.68     5601.62    135.94 o
   7   2  -2     2008.45     1884.95     51.19 o
   8   2  -2     8017.29     7918.09    233.89 o
   9   2  -2     2703.08     2613.36     73.40 o
  10   2  -2     2342.71     2348.17     71.43 o
  11   2  -2     1938.39     1979.39     61.23 o
  12   2  -2       34.41       44.92     11.99 o
  13   2  -2      861.97      817.99     36.13 o
  14   2  -2     5235.99     5225.32    173.13 o
  15   2  -2     1396.00     1454.41     56.69 o
  16   2  -2     3527.55     3451.00     98.47 o
  17   2  -2      751.03      756.59     38.01 o
  18   2  -2      272.76      247.72     30.87 o
  19   2  -2      292.00      274.41     44.44 o
  20   2  -2     1089.75     1038.16     61.27 o
  21   2  -2      561.76      530.30     42.36 o
  22   2  -2     1967.99     1982.75     92.38 o
  23   2  -2      143.46      151.86     35.93 o
  24   2  -2      560.94      614.93     48.81 o
  25   2  -2       70.73       74.78     29.07 o
  26   2  -2      219.55      204.41     32.18 o
  27   2  -2      229.77      221.03     35.26 o
  28   2  -2      696.28      679.17     48.85 o
  29   2  -2      132.32      142.44     34.87 o
  30   2  -2      265.02      329.75     54.98 o
  31   2  -2       27.02       40.99     40.49 o
   1   3  -2     3837.38     3961.93    108.96 o
   2   3  -2     3486.93     3498.98     95.75 o
   3   3  -2      726.81      731.83     25.77 o
   4   3  -2     8612.70     8628.75    327.64 o
   5   3  -2      546.09      530.84     57.61 o
   6   3  -2      672.14      636.66     27.31 o
   7   3  -2     3305.11     3344.85    114.00 o
   8   3  -2     1456.45     1405.43     50.67 o
   9   3  -2     1506.42     1460.01     56.30 o
  10   3  -2     2248.56     2160.63     72.76 o
  11   3  -2      663.47      647.43     30.59 o
  12   3  -2     2185.76     2159.23     77.31 o
  13   3  -2     3923.18     3634.68    116.15 o
  14   3  -2       58.09       62.32     18.04 o
  15   3  -2     1136.82     1158.46     60.61 o
  16   3  -2     1685.83     1696.18     83.12 o
  17   3  -2     1012.29      934.31     52.38 o
  18   3  -2      646.93      680.08     68.03 o
  19   3  -2      236.71      224.03     49.38 o
  20   3  -2      353.36      385.47     39.07 o
  21   3  -2      439.60      437.19     43.82 o
  22   3  -2       16.81       44.12     34.47 o
  23   3  -2      458.42      412.74     44.60 o
  24   3  -2      420.68      456.30     57.41 o
  25   3  -2      161.29      182.63     43.63 o
  26   3  -2      219.66      197.31     45.48 o
  27   3  -2       20.97       33.85     45.20 o
  28   3  -2        9.61       31.81     43.06 o
  29   3  -2      118.74      132.71     39.66 o
   0   4  -2     1363.35     1275.39     75.51 o
   1   4  -2     2744.23     2622.86    107.67 o
   2   4  -2      383.34      343.53     21.10 o
   3   4  -2      510.83      493.45     42.81 o
   4   4  -2      339.52      323.53     32.86 o
   5   4  -2     1051.52     1137.08     71.41 o
   6   4  -2     1862.78     1914.75    113.56 o
   7   4  -2     2769.08     2889.36    173.93 o
   8   4  -2     2323.61     2335.03    140.73 o
   9   4  -2      649.20      632.47     41.98 o
  10   4  -2      144.09      121.43     14.23 o
  11   4  -2      556.00      563.15     28.47 o
  12   4  -2      195.59      192.72     29.30 o
  13   4  -2     1215.39     1306.92     68.64 o
  14   4  -2      634.91      774.85     48.50 o
  15   4  -2      735.78      692.91     48.13 o
  16   4  -2      212.68      206.14     45.95 o
  17   4  -2      177.65      251.16     36.17 o
  18   4  -2       24.47       57.62     33.15 o
  19   4  -2      629.96      685.70     51.29 o
  20   4  -2      354.57      346.22     44.40 o
  21   4  -2      621.17      548.16     50.66 o
  22   4  -2      247.54      259.68     43.78 o
  23   4  -2      287.86      284.46     48.40 o
  24   4  -2        1.91       75.24     42.20 o
  25   4  -2      108.60       61.88     46.24 o
   1   5  -2      538.95      554.05     29.61 o
   2   5  -2      293.77      337.75     34.79 o
   3   5  -2      337.17      333.23     33.53 o
   4   5  -2      920.96      939.90     67.98 o
   5   5  -2      262.78      285.73     36.21 o
   6   5  -2      290.88      311.91     38.80 o
   7   5  -2      152.26      230.04     37.21 o
   8   5  -2      120.54      124.60     35.29 o
   9   5  -2      190.07      167.07     39.72 o
  10   5  -2      668.74      621.14     60.54 o
  11   5  -2       34.29       13.46     39.05 o
  12   5  -2      842.74      782.36     69.32 o
  13   5  -2      167.58      104.11     43.90 o
  14   5  -2       41.64       52.80     34.49 o
  15   5  -2      232.85      249.92     70.53 o
  16   5  -2       87.13      126.62     22.46 o
  17   5  -2       13.85       12.90     23.71 o
  18   5  -2      664.75      686.79     42.04 o
  19   5  -2      160.36      202.12     41.51 o
  20   5  -2      121.52      133.71     33.49 o
   2   6  -2      154.84      169.50     28.35 o
   3   6  -2      143.93      116.82     31.53 o
   4   6  -2       24.44       36.29     31.86 o
   5   6  -2      120.70      161.30     35.29 o
   6   6  -2      117.06      146.34     37.88 o
   7   6  -2      185.05      266.08     43.32 o
   8   6  -2      144.31      203.53     43.48 o
   9   6  -2      178.27      196.43     46.66 o
  10   6  -2       27.11       67.82     46.16 o
  11   6  -2      134.40      214.74     48.67 o
  12   6  -2       27.34       -0.50     46.08 o
   4   0  -1     2072.04     2050.32     65.04 o
   6   0  -1    15782.89    16289.01    628.95 o
   8   0  -1      390.07      394.55     23.82 o
  10   0  -1    20256.45    19527.74    632.52 o
  12   0  -1     2134.97     2082.80     74.61 o
  14   0  -1     6190.19     6199.95    239.15 o
  16   0  -1     1743.35     1836.69     80.75 o
  18   0  -1     8632.94     7914.48    320.90 o
  20   0  -1     1022.69      893.10     54.90 o
  22   0  -1      191.22      229.44     31.77 o
  24   0  -1      972.54      965.13     57.76 o
  26   0  -1     3988.42     3837.43    170.67 o
  28   0  -1       68.76       86.71     52.85 o
  30   0  -1      142.99      155.70     55.78 o
  32   0  -1      212.11      341.51     68.74 o
   0   1  -1     3974.40     4193.92    114.50 o
   1   1  -1     2582.37     2496.26     48.27 o
   2   1  -1      337.83      334.22      7.61 o
   3   1  -1    15424.93    15980.06    330.75 o
   4   1  -1     3273.00     3401.62     78.47 o
   5   1  -1    41097.37    41744.96   1169.42 o
   6   1  -1    27531.85    28742.48    783.65 o
   7   1  -1     4104.68     3816.02    117.74 o
   8   1  -1      726.57      729.50     23.40 o
   9   1  -1     3494.34     3722.60    108.59 o
  10   1  -1      850.82      980.18     32.76 o
  11   1  -1     3138.82     3238.11     93.63 o
  12   1  -1       37.75       48.21     10.23 o
  13   1  -1     8187.72     7948.51    232.07 o
  14   1  -1     2299.98     2350.52     70.32 o
  15   1  -1     4741.31     4632.60    129.99 o
  16   1  -1       62.59       80.22     14.22 o
  17   1  -1     1322.67     1290.45     45.90 o
  18   1  -1      277.63      277.00     23.04 o
  19   1  -1     1236.88     1293.90     51.99 o
  20   1  -1       53.77       75.89     21.35 o
  21   1  -1     3577.02     3681.28    121.88 o
  22   1  -1      445.95      526.27     53.40 o
  23   1  -1     1950.88     1916.83     65.26 o
  24   1  -1        5.94       27.46     25.57 o
  25   1  -1      905.98      912.28     48.01 o
  26   1  -1       14.14       19.17     26.64 o
  27   1  -1      202.73      214.40     32.28 o
  28   1  -1       13.22       39.09     31.49 o
  29   1  -1      493.78      517.07     65.07 o
  30   1  -1       16.24       30.82     33.77 o
  31   1  -1      439.11      362.04     51.22 o
  32   1  -1        2.21       51.19    114.35 o
   1   2  -1     3340.29     3220.79     76.68 o
   2   2  -1    24103.37    24343.12    922.79 o
   3   2  -1     2801.57     2741.50     80.50 o
   4   2  -1     5486.46     5681.11    179.65 o
   5   2  -1      369.14      336.96     14.63 o
   6   2  -1      723.89      748.07     58.03 o
   7   2  -1      631.97      616.11     24.04 o
   8   2  -1     1437.01     1596.14     48.24 o
   9   2  -1     1917.66     1853.09     57.90 o
  10   2  -1    27685.61    28379.57    774.65 o
  11   2  -1     8156.91     8256.63    231.81 o
  12   2  -1     1075.67     1108.86     34.53 o
  13   2  -1      188.90      178.02     13.90 o
  14   2  -1       40.72       29.92     11.82 o
  15   2  -1      197.62      213.61     19.50 o
  16   2  -1      612.95      599.51     40.27 o
  17   2  -1     1887.40     1746.41    114.89 o
  18   2  -1     7168.07     7093.17    231.20 o
  19   2  -1      492.67      477.55     39.35 o
  20   2  -1      227.90      266.76     33.87 o
  21   2  -1       65.65       66.27     38.38 o
  22   2  -1       60.75       54.24     32.59 o
  23   2  -1      195.20      168.83     38.87 o
  24   2  -1      338.14      353.68     42.45 o
  25   2  -1      380.34      394.89     43.65 o
  26   2  -1      843.02      903.14     58.71 o
  27   2  -1      170.71      220.50     42.06 o
  28   2  -1       54.91       49.25     34.54 o
  29   2  -1       33.93       33.28     33.50 o
  30   2  -1      258.65      274.42     40.91 o
  31   2  -1       17.49       61.81     38.43 o
   0   3  -1      834.50      835.21     56.44 o
   1   3  -1      481.66      488.69     22.69 o
   2   3  -1     2013.66     1974.88    111.47 o
   3   3  -1     3626.10     3602.81    186.73 o
   4   3  -1        3.41      -12.88     18.48 o
   5   3  -1     3638.82     3497.54    140.80 o
   6   3  -1     2743.16     2675.05    108.14 o
   7   3  -1     1461.00     1398.66     50.80 o
   8   3  -1     1150.65     1122.11     42.66 o
   9   3  -1     1557.05     1592.09     54.88 o
  10   3  -1     1354.62     1321.17     50.08 o
  11   3  -1      590.52      530.86     30.57 o
  12   3  -1      243.37      244.76     19.47 o
  13   3  -1     4428.20     4419.51    155.93 o
  14   3  -1     1545.88     1559.10     59.43 o
  15   3  -1     2352.25     2136.96     95.85 o
  16   3  -1     1072.34     1013.38     59.50 o
  17   3  -1      537.61      576.45     41.94 o
  18   3  -1       96.51      139.20     45.99 o
  19   3  -1      364.01      367.37     39.59 o
  20   3  -1      278.46      286.56     38.93 o
  21   3  -1      335.63      368.60     41.33 o
  22   3  -1     1394.79     1518.27     81.18 o
  23   3  -1      293.56      258.85     41.15 o
  24   3  -1       71.65       58.62     41.15 o
  25   3  -1      392.01      395.76     51.38 o
  26   3  -1       22.17       19.52     39.70 o
  27   3  -1      196.20      219.58     45.85 o
  28   3  -1      195.32      258.94     51.38 o
  29   3  -1       85.06       58.13     68.44 o
   1   4  -1     2251.44     2196.16     91.31 o
   2   4  -1      464.78      457.17     26.26 o
   3   4  -1     1274.89     1278.65     82.37 o
   4   4  -1      873.12      896.42     63.89 o
   5   4  -1      617.26      638.28     55.44 o
   6   4  -1       30.06       18.31     27.34 o
   7   4  -1     1944.32     1975.96    115.31 o
   8   4  -1      425.92      471.50     44.61 o
   9   4  -1     1614.43     1621.01     70.56 o
  10   4  -1      903.36      902.90     32.23 o
  11   4  -1      700.31      732.50     26.23 o
  12   4  -1      370.18      409.45     34.03 o
  13   4  -1       41.32       62.42     27.66 o
  14   4  -1       32.60       36.14     42.40 o
  15   4  -1      312.61      287.93     33.21 o
  16   4  -1      115.13       81.84     30.10 o
  17   4  -1     1222.51     1285.99     67.73 o
  18   4  -1      649.12      566.44     48.94 o
  19   4  -1      677.56      672.58     51.42 o
  20   4  -1       80.88       68.84     58.16 o
  21   4  -1       90.91      126.31     37.29 o
  22   4  -1       55.63       37.16     41.69 o
  23   4  -1       60.61       58.22     88.89 o
  24   4  -1       93.91       82.76     41.77 o
  25   4  -1      395.80      354.41     50.53 o
  26   4  -1       91.15       90.53     50.07 o
   0   5  -1      172.15      168.91     22.33 o
   1   5  -1      362.38      392.05     35.46 o
   2   5  -1     2661.52     2597.94    155.54 o
   3   5  -1      424.04      445.28     39.13 o
   4   5  -1      164.79      212.65     32.44 o
   5   5  -1      231.66      223.85     35.29 o
   6   5  -1     1561.21     1586.29    101.27 o
   7   5  -1      177.11      191.41     37.63 o
   8   5  -1      146.14      161.64     37.21 o
   9   5  -1      155.99       95.41     38.38 o
  10   5  -1      263.15      298.36     45.49 o
  11   5  -1      297.99      326.21     46.58 o
  12   5  -1      176.13      136.72     45.66 o
  13   5  -1       33.48       28.30     29.59 o
  14   5  -1     1507.66     1479.87     80.12 o
  15   5  -1        0.32       14.72     18.81 o
  16   5  -1       80.04      139.89     23.21 o
  17   5  -1       90.68       75.65     26.54 o
  18   5  -1       19.39       12.03     26.05 o
  19   5  -1       60.21       85.89     28.16 o
  20   5  -1       44.37       36.15     29.07 o
  21   5  -1        1.01        0.40     29.87 o
   2   6  -1       31.56       48.67     26.26 o
   3   6  -1      339.52      347.78     38.97 o
   4   6  -1      366.72      437.92     43.15 o
   5   6  -1       70.62      102.02     34.12 o
   6   6  -1       20.68       26.26     35.62 o
   7   6  -1      225.40      287.41     45.32 o
   8   6  -1       33.97        9.87     38.55 o
   9   6  -1      563.40      521.71     58.45 o
  10   6  -1       43.61       53.52     42.65 o
  11   6  -1      130.02       72.58     47.33 o
  12   6  -1      205.80      262.49     52.51 o
  13   6  -1       72.63       38.80     48.42 o
   2   0   0       20.54        7.44      2.01 o
   4   0   0       68.30      120.02     11.13 o
   6   0   0       10.17       57.26      9.84 o
   8   0   0    39390.10    40062.33   1577.83 o
  10   0   0      207.55      287.43     76.01 o
  12   0   0    15113.16    15015.72    594.72 o
  14   0   0      197.52      270.51     32.95 o
  16   0   0     2096.53     1939.76    121.50 o
  18   0   0      346.58      339.58     42.48 o
  20   0   0     6079.00     5857.21    234.82 o
  22   0   0       17.82      -17.78     27.16 o
  24   0   0      618.04      658.65     47.30 o
  26   0   0       98.12       96.16     34.73 o
  28   0   0     2578.49     2438.22    158.71 o
  30   0   0      115.90      118.91     63.30 o
  32   0   0       82.80       64.81     67.31 o
   1   1   0     1363.07     1604.53     44.54 o
   2   1   0      167.94      163.09      8.55 o
   3   1   0    17687.25    17747.95    433.20 o
   4   1   0    10981.43    12631.89    283.26 o
   5   1   0    83402.53    81690.07   1821.93 o
   6   1   0     1397.66     1495.16     38.81 o
   7   1   0    11649.04    12092.75    296.12 o
   8   1   0       60.53       75.12     13.49 o
   9   1   0      336.10      452.09     18.07 o
  10   1   0     1092.63     1111.50     35.15 o
  11   1   0     4251.29     4213.15    119.08 o
  12   1   0     3164.25     3131.38     90.40 o
  13   1   0     6159.51     6109.99    171.85 o
  14   1   0       59.86       98.65     12.79 o
  15   1   0     7168.96     6957.01    195.82 o
  16   1   0      313.93      368.46     19.79 o
  17   1   0      642.58      610.98     27.72 o
  18   1   0      288.49      336.19     24.50 o
  19   1   0      412.79      416.28     28.15 o
  20   1   0     1806.75     1782.83     68.70 o
  21   1   0      506.94      511.34     46.28 o
  22   1   0       27.07       41.32     22.94 o
  23   1   0     3589.58     3519.80    122.95 o
  24   1   0       33.20      130.18     49.88 o
  25   1   0      381.44      382.55     57.36 o
  26   1   0      107.54      141.65     38.23 o
  27   1   0        3.02       -1.11     32.93 o
  28   1   0       14.57       31.00     29.92 o
  29   1   0      149.74      216.39     34.94 o
  30   1   0        5.76       19.13     34.86 o
  31   1   0      722.48      730.78     59.62 o
  32   1   0      127.94      105.01     49.24 o
   0   2   0    16253.37    16171.28    621.08 o
   1   2   0     3797.90     3645.87     82.56 o
   2   2   0      141.64      161.36      8.03 o
   3   2   0       37.44       49.13      8.13 o
   4   2   0      176.55      159.56      8.53 o
   5   2   0      260.49      246.15     12.44 o
   6   2   0       24.11       22.94      7.15 o
   7   2   0     1432.83     1292.11     45.10 o
   8   2   0    10440.34     9986.69    276.43 o
   9   2   0      159.30      169.69     10.22 o
  10   2   0      379.25      383.05     17.07 o
  11   2   0     2025.94     2161.18     63.97 o
  12   2   0     1733.49     1708.99     52.71 o
  13   2   0      587.26      582.16     24.69 o
  14   2   0       22.70       12.48     11.93 o
  15   2   0     1860.58     1808.93     56.93 o
  16   2   0     4052.48     4033.81    135.06 o
  17   2   0     1943.16     1892.45     70.45 o
  18   2   0      209.58      240.00     48.29 o
  19   2   0      374.34      395.90     37.34 o
  20   2   0     2491.74     2391.93    107.68 o
  21   2   0      569.48      585.14     45.71 o
  22   2   0       13.71       31.09     34.91 o
  23   2   0      161.24      194.35     38.13 o
  24   2   0      999.72      944.27     61.35 o
  25   2   0      558.09      537.59     49.04 o
  26   2   0       97.42       87.44     40.32 o
  27   2   0      412.21      527.44     82.83 o
  28   2   0     1057.39     1132.16     73.06 o
  29   2   0       78.67      129.20     44.64 o
  30   2   0        0.60       23.06     43.41 o
  31   2   0        1.20      -36.84     36.84 o
   1   3   0      387.94      373.23     20.76 o
   2   3   0      232.01      207.26     14.24 o
   3   3   0     1864.37     1870.57     62.20 o
   4   3   0    12450.17    12413.46    479.24 o
   5   3   0     2775.49     2840.75     80.29 o
   6   3   0       18.62        9.78      6.42 o
   7   3   0     3088.97     3109.16     88.59 o
   8   3   0     1582.20     1599.33     55.67 o
   9   3   0       21.73       39.03     18.68 o
  10   3   0      522.92      553.08     26.94 o
  11   3   0       98.20      113.95     17.92 o
  12   3   0     4425.00     4336.51    142.97 o
  13   3   0     2129.72     2024.11     72.22 o
  14   3   0        0.04       -4.00     16.67 o
  15   3   0     2509.70     2424.69    105.09 o
  16   3   0     2385.42     2421.68    106.60 o
  17   3   0       15.66        5.93     26.79 o
  18   3   0       97.06      148.04     32.40 o
  19   3   0       31.10       89.37     55.52 o
  20   3   0      715.58      737.90     49.75 o
  21   3   0      750.14      663.35     48.34 o
  22   3   0       53.19       62.02     49.25 o
  23   3   0      895.29      945.94     61.36 o
  24   3   0      874.65      972.11     63.87 o
  25   3   0      173.82      125.88     41.88 o
  26   3   0        9.40       -9.92     74.42 o
  27   3   0       32.88       46.71     42.81 o
  28   3   0       10.48       86.17     45.94 o
  29   3   0      158.89      158.80     50.60 o
   0   4   0     3234.65     3142.98    180.20 o
   1   4   0     3698.92     3616.16    145.87 o
   2   4   0      429.43      435.55     26.04 o
   3   4   0      683.48      653.16     32.66 o
   4   4   0      224.42      226.53     31.02 o
   5   4   0        0.01        5.44     25.67 o
   6   4   0      242.62      268.59     35.29 o
   7   4   0     3473.76     3414.66    201.28 o
   8   4   0     2305.24     2299.11     98.39 o
   9   4   0     3014.75     2937.86     85.33 o
  10   4   0       37.76       29.78     10.78 o
  11   4   0      477.02      494.19     22.33 o
  12   4   0      557.14      572.45     29.87 o
  13   4   0      176.95      211.18     20.53 o
  14   4   0      343.09      374.59     25.50 o
  15   4   0      619.20      682.09     35.38 o
  16   4   0       78.52      107.90     22.38 o
  17   4   0      169.28      178.77     35.20 o
  18   4   0       21.79       37.93     53.43 o
  19   4   0      757.39      790.13     67.31 o
  20   4   0      948.77      925.58     59.05 o
  21   4   0      233.99      238.96     40.56 o
  22   4   0      506.17      651.45     55.50 o
  23   4   0       52.97      113.68     64.05 o
  24   4   0        1.61       39.64     42.85 o
  25   4   0       37.97       54.13     47.61 o
  26   4   0        0.20       35.05     46.61 o
   1   5   0      147.43      171.34     17.33 o
   2   5   0        5.24       27.72     18.31 o
   3   5   0       70.95       14.80     26.76 o
   4   5   0     2724.08     2727.22    162.89 o
   5   5   0      445.80      342.60     40.31 o
   6   5   0        2.61      -12.88     31.02 o
   7   5   0      228.63      253.29     40.97 o
   8   5   0      145.92      117.74     37.04 o
   9   5   0      202.03      178.61     41.14 o
  10   5   0        5.57      -20.15     37.21 o
  11   5   0       71.47       92.82     39.72 o
  12   5   0     1218.50     1242.19     95.16 o
  13   5   0        2.93      -17.80     34.16 o
  14   5   0        0.82       -2.77     18.37 o
  15   5   0      263.58      284.43     25.42 o
  16   5   0       89.60      114.26     23.64 o
  17   5   0      117.75      145.09     25.77 o
  18   5   0       57.64       53.60     30.39 o
  19   5   0      142.00      145.55     29.37 o
  20   5   0      335.79      409.73     36.15 o
  21   5   0        8.06       -2.15     30.51 o
   1   6   0      211.97      244.26     30.52 o
   2   6   0       95.20      136.55     29.69 o
   3   6   0      391.45      425.63     42.48 o
   4   6   0      118.23       89.64     34.70 o
   5   6   0      102.50      128.02     37.13 o
   6   6   0      233.83      233.64     43.06 o
   7   6   0      214.45      297.44     46.66 o
   8   6   0       28.50       71.25     41.81 o
   9   6   0      402.41      458.08     55.69 o
  10   6   0       14.98       33.11     43.98 o
  11   6   0      156.52      120.16     48.92 o
  12   6   0       50.61      106.03     49.09 o
  13   6   0       12.36       62.30     51.51 o
   4   0   1     1906.08     1853.47     80.89 o
   6   0   1    15795.08    16435.99    646.22 o
   8   0   1      357.25      345.14     45.62 o
  10   0   1    21394.28    20612.63    788.99 o
  12   0   1     2403.29     2355.15     93.13 o
  14   0   1     5792.79     5804.89    346.27 o
  16   0   1     1991.15     1819.18    116.40 o
  18   0   1     9075.26     8671.25    466.27 o
  20   0   1     1039.82     1085.15     78.85 o
  22   0   1      174.65      188.82     42.31 o
  24   0   1     1019.29      884.98     57.61 o
  26   0   1     3625.00     3486.19    157.46 o
  28   0   1       88.38      100.60     49.50 o
  30   0   1      168.69      127.94     63.13 o
  32   0   1      200.69      216.83     72.33 o
   0   1   1     3726.11     4064.83    114.98 o
   1   1   1     2488.53     2385.89     51.40 o
   2   1   1      219.09      212.09      9.12 o
   3   1   1    13349.58    13849.43    288.60 o
   4   1   1     3367.09     3493.70     72.80 o
   5   1   1    42216.43    43209.41    950.88 o
   6   1   1    27551.75    28465.43    636.92 o
   7   1   1     4912.46     4594.79    118.09 o
   8   1   1      623.80      607.23     29.60 o
   9   1   1     3715.83     3974.02    108.59 o
  10   1   1      956.04     1046.94     33.07 o
  11   1   1     3281.23     3300.25     93.70 o
  12   1   1       67.09       75.58     10.22 o
  13   1   1     8708.71     8701.84    232.56 o
  14   1   1     2250.48     2355.36     70.42 o
  15   1   1     4630.04     4442.93    129.87 o
  16   1   1       67.09       68.57     14.12 o
  17   1   1     1321.15     1413.40     53.90 o
  18   1   1      288.39      286.46     22.81 o
  19   1   1     1170.73     1087.48     58.44 o
  20   1   1       25.85        0.61     20.39 o
  21   1   1     3241.65     3319.89    120.78 o
  22   1   1      512.95      559.24     34.30 o
  23   1   1     1939.15     1979.15     93.24 o
  24   1   1        3.62       37.71     31.87 o
  25   1   1      956.91      964.91     62.65 o
  26   1   1       18.08       92.87     35.10 o
  27   1   1      183.35      172.94     40.36 o
  28   1   1       20.23       14.29     38.84 o
  29   1   1      483.92      547.15     41.58 o
  30   1   1       17.25       48.71     34.83 o
  31   1   1      420.38      449.02     51.26 o
  32   1   1        3.22      -50.59     50.59 o
   1   2   1     2981.72     2886.03     99.68 o
   2   2   1    23751.60    24001.03    542.60 o
   3   2   1     2417.13     2362.53     62.86 o
   4   2   1     5460.25     5740.35    158.40 o
   5   2   1      412.84      406.30     14.60 o
   6   2   1      959.37      901.99     27.67 o
   7   2   1      839.34      807.72     27.35 o
   8   2   1     1490.17     1683.81     56.17 o
   9   2   1     2122.43     2094.04     57.98 o
  10   2   1    27482.50    27938.46    774.50 o
  11   2   1     8150.55     8410.83    231.77 o
  12   2   1      872.32      905.84     33.88 o
  13   2   1      158.21      151.44     13.23 o
  14   2   1       64.28       51.44     12.50 o
  15   2   1      200.20      177.48     15.51 o
  16   2   1      652.63      563.37     25.80 o
  17   2   1     2279.27     2261.90     87.88 o
  18   2   1     7417.44     7080.33    281.59 o
  19   2   1      556.75      629.09     53.85 o
  20   2   1      214.22      245.52     33.73 o
  21   2   1       65.86       50.90     30.46 o
  22   2   1       75.81       76.85     81.86 o
  23   2   1      218.20      220.31     37.36 o
  24   2   1      297.35      294.11     41.71 o
  25   2   1      364.69      444.64     45.39 o
  26   2   1      814.77      749.65     57.30 o
  27   2   1      165.26      195.39     43.09 o
  28   2   1       51.10       95.52     43.77 o
  29   2   1       32.26      127.89     44.82 o
  30   2   1      248.76      312.48     70.58 o
  31   2   1       11.31        7.50     48.20 o
   0   3   1     1031.01     1033.56     57.95 o
   1   3   1      392.55      390.84     23.73 o
   2   3   1     1973.79     1881.20     63.77 o
   3   3   1     3251.73     3168.88     92.10 o
   4   3   1        0.33        3.26      6.37 o
   5   3   1     3603.29     3535.73     89.04 o
   6   3   1     2675.45     2641.69     67.82 o
   7   3   1     1478.86     1465.47     43.63 o
   8   3   1     1176.98     1152.60     36.39 o
   9   3   1     1483.64     1488.29     46.91 o
  10   3   1     1399.76     1361.64     42.95 o
  11   3   1      886.96      845.09     27.91 o
  12   3   1      248.13      246.89     19.47 o
  13   3   1     5151.62     5075.60    156.68 o
  14   3   1     1611.85     1579.11     59.77 o
  15   3   1     2408.25     2157.09     95.68 o
  16   3   1     1096.26     1046.96     57.98 o
  17   3   1      568.80      638.36    123.05 o
  18   3   1      100.29       53.17     27.76 o
  19   3   1      414.33      411.40     39.10 o
  20   3   1      274.60      304.17     36.66 o
  21   3   1      350.95      343.99     42.04 o
  22   3   1     1422.73     1412.71     78.34 o
  23   3   1      299.79      278.46     75.01 o
  24   3   1       77.85        0.06     37.52 o
  25   3   1      374.57      417.38     46.56 o
  26   3   1       19.72       71.94     44.23 o
  27   3   1      158.69      103.99     58.79 o
  28   3   1      210.13      210.61     47.46 o
  29   3   1       57.70       61.58     90.73 o
   1   4   1     2269.81     2262.97     92.21 o
   2   4   1      525.76      526.13     25.53 o
   3   4   1     1311.76     1303.61     45.95 o
   4   4   1      897.11      923.36     34.43 o
   5   4   1      716.73      716.25     28.32 o
   6   4   1       86.29       81.14     15.95 o
   7   4   1     1858.92     1808.40     55.13 o
   8   4   1      351.43      343.34     18.09 o
   9   4   1     1439.03     1410.41     46.07 o
  10   4   1     1006.52      983.31     33.27 o
  11   4   1      537.75      570.01     31.26 o
  12   4   1      425.92      432.63     25.52 o
  13   4   1       58.04       57.68     18.38 o
  14   4   1       36.87       17.74     19.25 o
  15   4   1      290.99      248.05     24.62 o
  16   4   1      136.54      125.61     22.24 o
  17   4   1     1071.75     1139.51     66.58 o
  18   4   1      699.95      694.26     39.20 o
  19   4   1      676.44      744.05     41.85 o
  20   4   1      132.51      151.19     41.82 o
  21   4   1      112.54       90.76     27.91 o
  22   4   1       49.90       68.59     38.78 o
  23   4   1       69.70       70.04     30.32 o
  24   4   1      118.99       82.48     31.88 o
  25   4   1      424.56      457.42     68.89 o
  26   4   1       90.55       49.06     35.37 o
   0   5   1      161.45      169.83     27.26 o
   1   5   1      336.91      354.97     24.98 o
   2   5   1     2652.61     2683.71    110.13 o
   3   5   1      355.34      374.26     24.65 o
   4   5   1      148.67      165.21     17.37 o
   5   5   1      223.09      248.52     37.88 o
   6   5   1     1431.10     1499.16    103.61 o
   7   5   1      176.51      172.51     39.05 o
   8   5   1      133.11       99.68     37.63 o
   9   5   1      145.16      141.07     39.64 o
  10   5   1      251.15      232.05     45.16 o
  11   5   1      298.54      270.68     48.42 o
  12   5   1      157.39      143.05     19.45 o
  13   5   1       52.75       91.15     23.49 o
  14   5   1     1502.55     1609.49     61.77 o
  15   5   1        0.22       13.50     21.80 o
  16   5   1       56.49       99.54     24.82 o
  17   5   1       87.71      106.26     26.33 o
  18   5   1       24.03       25.23     26.44 o
  19   5   1       69.27       68.31     28.79 o
  20   5   1       52.95       91.79     30.51 o
  21   5   1        2.13        7.47     30.48 o
   1   6   1      307.28      342.09     36.96 o
   2   6   1       19.24        6.86     29.60 o
   3   6   1      371.15      412.34     43.73 o
   4   6   1      338.93      333.90     45.82 o
   5   6   1       64.00       69.66     38.05 o
   6   6   1       13.91       27.85     38.88 o
   7   6   1      231.19      282.30     47.66 o
   8   6   1       37.79       35.87     42.56 o
   9   6   1      557.35      691.04     65.22 o
  10   6   1       27.95       54.27     45.24 o
  11   6   1      134.25      122.42     48.67 o
  12   6   1      179.27      176.52     52.85 o
  13   6   1       65.29       44.82     49.59 o
   0   0   2    63008.38    60325.58   2448.00 o
   2   0   2     3444.28     3680.91     86.58 o
   4   0   2     1514.46     1572.78     46.72 o
   6   0   2     9349.05     9782.14    307.26 o
   8   0   2    26416.02    26773.94   1053.32 o
  10   0   2     2942.56     2873.53    121.69 o
  12   0   2     7319.88     7600.73    439.09 o
  14   0   2    17970.27    18072.09   1054.63 o
  16   0   2     5705.54     5599.52    329.13 o
  18   0   2       29.84       23.66     30.69 o
  20   0   2     4283.25     4207.14    240.16 o
  22   0   2     2808.71     2806.49    180.79 o
  24   0   2      103.79       60.21     42.23 o
  26   0   2       96.62       85.19     35.39 o
  28   0   2     2038.24     1942.93    133.29 o
  30   0   2      279.13      202.70     66.90 o
  32   0   2       24.30       94.66     62.38 o
   1   1   2     8169.13     8636.47    171.00 o
   2   1   2     6063.57     6276.10    124.74 o
   3   1   2    12663.26    12800.70    222.66 o
   4   1   2      173.82      182.91      8.21 o
   5   1   2     9422.74     9521.69    189.85 o
   6   1   2     3009.87     3165.16     79.41 o
   7   1   2     1125.11     1209.64     61.42 o
   8   1   2     1771.33     1907.77     56.51 o
   9   1   2    10336.82    10746.06    311.10 o
  10   1   2      463.49      454.80     17.99 o
  11   1   2     5496.66     5268.62    144.93 o
  12   1   2      328.90      318.17     15.23 o
  13   1   2     4641.97     4575.49    128.47 o
  14   1   2      201.42      237.23     18.49 o
  15   1   2     6077.57     6336.59    172.82 o
  16   1   2      107.87      115.58     16.88 o
  17   1   2     3485.93     3414.23    113.37 o
  18   1   2      619.11      622.89     43.99 o
  19   1   2     3393.76     3280.04    117.19 o
  20   1   2     1157.44     1235.26     52.61 o
  21   1   2     2003.82     1931.74     75.87 o
  22   1   2        4.54        0.14     23.08 o
  23   1   2     1982.51     1972.22     87.90 o
  24   1   2       26.61       66.26     33.62 o
  25   1   2      789.24      786.39     53.80 o
  26   1   2      203.91      237.61     41.95 o
  27   1   2      658.20      747.28     54.12 o
  28   1   2       65.92       62.44     37.73 o
  29   1   2      398.84      347.67     50.52 o
  30   1   2      117.58      -32.86     57.03 o
  31   1   2      475.55      490.09     52.85 o
  32   1   2       95.73       79.36     49.76 o
   1   2   2     2488.35     2430.31     60.76 o
   2   2   2     1950.08     1896.39     48.52 o
   3   2   2     4226.84     4497.90    111.15 o
   4   2   2       65.31       78.63      7.74 o
   5   2   2     1394.39     1361.54     38.12 o
   6   2   2     5433.27     5398.41    137.28 o
   7   2   2     1722.33     1612.84     45.67 o
   8   2   2     8724.90     8843.74    209.88 o
   9   2   2     2509.30     2474.19     65.51 o
  10   2   2     2419.02     2539.56     71.15 o
  11   2   2     2008.49     2102.24     66.14 o
  12   2   2      176.93      176.37     23.12 o
  13   2   2      806.16      799.76     30.44 o
  14   2   2     5447.65     5331.95    150.08 o
  15   2   2     1495.28     1497.46     48.74 o
  16   2   2     3398.07     3238.40     98.18 o
  17   2   2      730.22      749.34    111.97 o
  18   2   2      312.49      335.10     67.77 o
  19   2   2      205.06      207.96     31.68 o
  20   2   2     1127.41     1091.68     62.73 o
  21   2   2      457.70      444.40     82.32 o
  22   2   2     1907.04     1819.69    112.09 o
  23   2   2      237.14      186.54     36.96 o
  24   2   2      517.14      454.97     46.91 o
  25   2   2       66.87       48.45     38.13 o
  26   2   2      235.89      262.02     41.63 o
  27   2   2      209.41      214.72     44.33 o
  28   2   2      690.89      751.84     58.28 o
  29   2   2      106.71      147.93     43.87 o
  30   2   2      279.53      313.27     54.13 o
  31   2   2       34.09      116.16     50.63 o
   1   3   2     3891.87     3943.11    129.56 o
   2   3   2     3393.71     3405.43    113.74 o
   3   3   2     1048.70     1028.80     32.39 o
   4   3   2     8533.51     8403.58    210.20 o
   5   3   2      510.19      481.63     17.50 o
   6   3   2      658.49      683.72     21.68 o
   7   3   2     3521.20     3557.53     88.66 o
   8   3   2     1431.12     1396.88     43.78 o
   9   3   2     1699.95     1664.33     43.98 o
  10   3   2     2126.46     2054.57     56.13 o
  11   3   2      601.59      607.09     25.62 o
  12   3   2     2285.94     2226.54     66.52 o
  13   3   2     3422.95     3321.39    100.42 o
  14   3   2       29.99       41.72     18.68 o
  15   3   2     1142.88     1077.17     47.46 o
  16   3   2     1708.64     1786.89     67.22 o
  17   3   2      718.28      631.90     35.89 o
  18   3   2      671.16      735.48     38.16 o
  19   3   2      268.61      299.66     35.68 o
  20   3   2      349.31      317.26     38.52 o
  21   3   2      486.08      477.03     43.55 o
  22   3   2       18.66       38.24     35.15 o
  23   3   2      443.07      459.22     47.45 o
  24   3   2      429.97      514.32     49.85 o
  25   3   2      160.93      134.21     47.25 o
  26   3   2      219.31      271.14     46.54 o
  27   3   2       35.27      -14.37     61.67 o
  28   3   2        7.30       62.48     42.73 o
  29   3   2      136.96      156.07     39.17 o
   0   4   2     1290.31     1210.91     55.63 o
   1   4   2     2749.20     2678.71     89.27 o
   2   4   2      384.90      394.52     20.93 o
   3   4   2      426.46      449.88     26.73 o
   4   4   2      317.36      299.16     17.23 o
   5   4   2     1001.06      988.83     39.34 o
   6   4   2     1828.27     1793.85     63.40 o
   7   4   2     2905.73     2924.85     84.59 o
   8   4   2     2244.84     2281.50     68.34 o
   9   4   2      823.39      804.27     34.73 o
  10   4   2      104.20       94.59     17.44 o
  11   4   2      552.11      579.03     41.22 o
  12   4   2      186.33      203.30     20.78 o
  13   4   2     1282.28     1320.23     53.09 o
  14   4   2      644.43      604.05     34.09 o
  15   4   2      661.80      682.61     36.06 o
  16   4   2      257.23      252.06     25.18 o
  17   4   2      237.93      227.62     25.42 o
  18   4   2       27.31       24.14     23.43 o
  19   4   2      691.11      672.07     49.06 o
  20   4   2      322.25      289.09     30.91 o
  21   4   2      683.64      678.81     41.10 o
  22   4   2      175.60      187.15     31.69 o
  23   4   2      235.93      242.38     35.00 o
  24   4   2        3.25       15.55     37.74 o
  25   4   2       91.07      105.30     34.68 o
   1   5   2      527.21      531.61     34.57 o
   2   5   2      381.95      419.68     26.70 o
   3   5   2      294.78      263.49     23.15 o
   4   5   2      921.10      929.33     65.31 o
   5   5   2      282.58      280.81     27.55 o
   6   5   2      287.38      284.85     31.78 o
   7   5   2      139.01      170.37     20.27 o
   8   5   2      103.50      113.25     19.28 o
   9   5   2      224.41      227.57     22.17 o
  10   5   2      706.20      698.17     40.20 o
  11   5   2       41.90       30.51     21.31 o
  12   5   2      807.32      817.50     39.43 o
  13   5   2      187.47      204.25     23.48 o
  14   5   2       38.97       64.44     21.91 o
  15   5   2      232.97      240.63     33.46 o
  16   5   2       86.38       97.54     25.58 o
  17   5   2       15.62        6.97     25.34 o
  18   5   2      646.61      720.14     40.91 o
  19   5   2      190.93      174.17     31.83 o
  20   5   2      130.20      141.15     32.57 o
   0   6   2      182.42      195.34     34.03 o
   1   6   2      182.62      214.95     36.96 o
   2   6   2       98.66       75.30     20.45 o
   3   6   2      130.83      165.32     37.04 o
   4   6   2       30.68       95.24     37.80 o
   5   6   2      109.91       98.51     39.39 o
   6   6   2      113.36      134.13     42.31 o
   7   6   2      170.88      155.37     43.57 o
   8   6   2      159.28      174.60     47.83 o
   9   6   2      159.71      220.76     48.83 o
  10   6   2       25.94       43.48     46.24 o
  11   6   2      140.17      152.36     51.26 o
  12   6   2       41.59       45.66     46.74 o
   4   0   3    48421.24    48919.07   1216.02 o
   6   0   3     2720.11     2869.05     78.27 o
   8   0   3     3894.01     3801.80    108.75 o
  10   0   3     1529.43     1495.48     78.77 o
  12   0   3    11558.39    11676.25    637.02 o
  14   0   3      382.49      493.03     46.24 o
  16   0   3     4234.90     3957.70    246.43 o
  18   0   3     1980.19     1819.51    122.34 o
  20   0   3     4066.30     4020.67    225.53 o
  22   0   3      219.03      224.27     43.40 o
  24   0   3     4078.63     3917.64    234.22 o
  26   0   3     2161.07     2060.92    140.65 o
  28   0   3      454.59      379.81     68.57 o
  30   0   3      136.96      102.60     60.29 o
  32   0   3      968.21      816.14     93.32 o
   0   1   3     1901.88     1867.35     88.38 o
   1   1   3    12058.58    11976.56    239.29 o
   2   1   3      651.01      642.07     16.10 o
   3   1   3     6516.26     6880.07    145.75 o
   4   1   3      109.82      105.21      5.70 o
   5   1   3     1061.41     1068.46     29.54 o
   6   1   3     5264.96     5699.42    158.86 o
   7   1   3     5911.27     5766.06    149.67 o
   8   1   3     2851.51     2906.56     76.56 o
   9   1   3    17039.59    17685.62    438.95 o
  10   1   3     1020.64     1103.53     36.37 o
  11   1   3     6964.95     7001.59    240.01 o
  12   1   3      321.31      330.63     18.63 o
  13   1   3     1626.70     1608.68     60.23 o
  14   1   3     1159.66     1147.96     47.67 o
  15   1   3     2695.34     2546.20    109.08 o
  16   1   3      129.01      128.57     23.32 o
  17   1   3     3242.26     3255.11    138.44 o
  18   1   3      290.85      262.96     24.44 o
  19   1   3     4565.37     4405.37    145.84 o
  20   1   3       68.91       78.95     22.53 o
  21   1   3     1104.08     1037.35     46.35 o
  22   1   3      120.28      116.16     24.30 o
  23   1   3     1224.42     1193.81     69.23 o
  24   1   3       34.00       61.88     32.04 o
  25   1   3      230.12      280.62     40.03 o
  26   1   3       20.74       67.60     38.49 o
  27   1   3     1078.53     1047.86     84.25 o
  28   1   3       48.11       57.72     37.40 o
  29   1   3      415.08      465.56     76.72 o
  30   1   3       35.33      -17.56     58.37 o
  31   1   3      199.50      339.25     74.59 o
  32   1   3       27.19       17.14     69.57 o
   1   2   3      959.37     1002.40     24.34 o
   2   2   3     3467.02     3436.60     91.69 o
   3   2   3     7131.72     7356.04    185.44 o
   4   2   3    21686.10    22063.16    610.63 o
   5   2   3     3735.81     3717.96     90.26 o
   6   2   3     2797.29     2912.54     69.80 o
   7   2   3      941.46      938.82     22.99 o
   8   2   3     1475.64     1362.15     34.63 o
   9   2   3     2737.74     2825.82     63.15 o
  10   2   3     2869.71     2867.11     68.75 o
  11   2   3     1987.11     2002.49     48.29 o
  12   2   3     5155.60     5099.69    131.81 o
  13   2   3      252.05      258.88     14.29 o
  14   2   3      249.08      253.46     15.09 o
  15   2   3     1075.67     1057.01     37.32 o
  16   2   3     1762.50     1666.11     67.26 o
  17   2   3      810.02      856.39     52.05 o
  18   2   3     2654.86     2612.70    112.90 o
  19   2   3      104.77      152.50     31.24 o
  20   2   3      271.58      302.76     33.96 o
  21   2   3      648.26      613.25     81.91 o
  22   2   3      111.31      116.78     33.19 o
  23   2   3      361.11      307.09     39.56 o
  24   2   3     1258.36     1266.55     73.80 o
  25   2   3      274.19      278.20     41.45 o
  26   2   3      225.68      300.61     42.81 o
  27   2   3       85.69       95.72     41.15 o
  28   2   3      120.71      127.70     42.76 o
  29   2   3       48.56      132.97     48.21 o
  30   2   3       92.75       93.29     36.01 o
   0   3   3     4696.75     4561.87    172.80 o
   1   3   3     6409.20     6561.71    208.24 o
   2   3   3      228.78      200.28     14.02 o
   3   3   3     2075.21     2091.55     59.86 o
   4   3   3      117.54       98.62      8.91 o
   5   3   3     1563.25     1605.47     41.70 o
   6   3   3      497.53      473.69     18.26 o
   7   3   3     1240.48     1228.83     35.95 o
   8   3   3     4325.95     4387.94    122.64 o
   9   3   3     1294.87     1277.15     37.85 o
  10   3   3      778.70      777.47     38.48 o
  11   3   3     2769.37     2682.90     75.55 o
  12   3   3      868.09      917.25     30.03 o
  13   3   3     1838.72     1771.72     56.41 o
  14   3   3      687.89      709.94     31.05 o
  15   3   3       90.32       87.81     17.71 o
  16   3   3     2574.78     2491.37     77.65 o
  17   3   3      928.37      907.01     38.58 o
  18   3   3       79.57       38.33     21.96 o
  19   3   3     1097.70     1061.65     52.91 o
  20   3   3      899.17      881.91     45.67 o
  21   3   3       96.66       64.29     27.33 o
  22   3   3      580.63      526.47     36.82 o
  23   3   3      130.25      132.29     34.24 o
  24   3   3      285.71      250.76     33.48 o
  25   3   3      239.72      301.71     36.40 o
  26   3   3       42.97       22.64     32.12 o
  27   3   3      304.27      271.85     37.73 o
  28   3   3      427.03      443.75     43.81 o
   1   4   3      406.78      420.03     25.82 o
   2   4   3      801.57      779.05     30.95 o
   3   4   3     1195.68     1157.67     43.52 o
   4   4   3     1736.04     1669.07     58.95 o
   5   4   3     1549.12     1538.99     55.80 o
   6   4   3      464.08      450.70     31.86 o
   7   4   3      492.45      530.79     28.08 o
   8   4   3       27.97       28.57     15.96 o
   9   4   3      535.09      538.60     29.66 o
  10   4   3      536.08      498.16     26.67 o
  11   4   3     1081.32     1114.89     48.01 o
  12   4   3     1213.06     1144.21     48.29 o
  13   4   3     1186.35     1169.97     49.19 o
  14   4   3       35.85       37.86     20.44 o
  15   4   3      853.78      818.63     39.67 o
  16   4   3      199.50      186.93     25.76 o
  17   4   3      445.66      456.40     32.21 o
  18   4   3      556.26      539.89     35.99 o
  19   4   3      628.66      653.55     39.00 o
  20   4   3       86.92       85.28     28.41 o
  21   4   3      163.39      173.76     40.40 o
  22   4   3       21.24       29.86     29.46 o
  23   4   3      361.68      384.56     38.91 o
  24   4   3      447.52      366.98     37.54 o
  25   4   3      136.39      138.20     35.99 o
   0   5   3     1675.03     1665.15    104.44 o
   1   5   3       49.83       41.52     19.73 o
   2   5   3      495.56      499.36     33.04 o
   3   5   3      162.75      171.01     22.12 o
   4   5   3      274.92      231.62     30.86 o
   5   5   3       70.30      111.23     20.68 o
   6   5   3      440.93      436.33     30.60 o
   7   5   3      164.59      176.80     36.63 o
   8   5   3     1147.27     1168.63     58.89 o
   9   5   3      215.13      210.94     25.85 o
  10   5   3       65.73       69.86     39.97 o
  11   5   3      291.47      304.14     60.08 o
  12   5   3      454.52      417.33     35.62 o
  13   5   3       65.10       99.26     22.75 o
  14   5   3      415.01      504.38     61.95 o
  15   5   3       89.11       88.61     29.71 o
  16   5   3      430.10      508.60     71.87 o
  17   5   3       65.30       28.73     32.09 o
  18   5   3       13.22       18.26     33.20 o
  19   5   3      150.24      165.03     38.28 o
  20   5   3      195.87      223.56     40.61 o
   1   6   3      324.19      333.07     29.58 o
   2   6   3       78.49      141.30     35.29 o
   3   6   3      514.08      555.92     35.27 o
   4   6   3       92.68       83.10     23.20 o
   5   6   3      186.10      225.02     46.24 o
   6   6   3       66.43      105.86     41.48 o
   7   6   3      213.18      188.06     46.74 o
   8   6   3       26.33       14.30     43.40 o
   9   6   3      144.55      190.24     49.09 o
  10   6   3      120.15      135.30     48.75 o
  11   6   3      168.26      194.67     50.01 o
   0   0   4     1902.06     2022.25     84.44 o
   2   0   4    27033.35    27777.36    687.40 o
   4   0   4     4456.25     4832.04    121.43 o
   6   0   4    41045.93    41980.36   1160.11 o
   8   0   4       45.90       26.58     12.25 o
  10   0   4      155.61      106.99     15.98 o
  12   0   4     2253.60     2475.83    102.85 o
  14   0   4    19932.82    19571.98    772.05 o
  16   0   4      504.38      517.03     51.85 o
  18   0   4       63.06       67.90     32.19 o
  20   0   4      879.93      866.15     75.68 o
  22   0   4     4166.57     4287.00    241.33 o
  24   0   4      195.03      194.84     52.01 o
  30   0   4      481.35      422.04     71.58 o
  32   0   4       20.07        3.64     54.06 o
   1   1   4    28461.94    28901.99    597.43 o
   2   1   4     1254.48     1231.42     26.59 o
   3   1   4     8680.99     8660.31    200.44 o
   4   1   4      133.53      143.84     11.62 o
   5   1   4      383.81      430.54     18.27 o
   6   1   4      977.81     1073.00     30.40 o
   7   1   4     7505.62     7774.17    201.10 o
   8   1   4      217.56      230.71     11.35 o
   9   1   4    15399.31    15582.84    396.47 o
  10   1   4      481.83      429.73     18.53 o
  11   1   4     6825.28     7015.83    173.07 o
  12   1   4       22.21       13.32     10.08 o
  13   1   4      997.53      995.54     30.95 o
  14   1   4      439.17      440.45     21.48 o
  15   1   4      740.22      767.26     31.81 o
  16   1   4      143.14      140.44     24.51 o
  17   1   4     5073.16     5079.13    166.03 o
  18   1   4      845.71      816.01     42.73 o
  19   1   4     2217.63     2040.34    100.75 o
  20   1   4      333.61      328.14     51.34 o
  21   1   4      778.98      732.23     50.13 o
  22   1   4      133.38      131.84     32.72 o
  23   1   4      163.23      128.18     34.50 o
  24   1   4      160.86      114.73     36.12 o
  25   1   4     1298.85     1438.37     79.64 o
  26   1   4      640.63      693.05     61.75 o
  27   1   4      747.89      767.65    119.58 o
  28   1   4        3.75        2.21     29.86 o
  29   1   4      427.44      487.90     49.22 o
  30   1   4       99.38      115.46     41.42 o
  31   1   4       38.48       61.67     41.18 o
   0   2   4     1632.70     1751.26     55.65 o
   1   2   4     2141.12     2300.42     53.72 o
   2   2   4     9847.80    10033.53    208.85 o
   3   2   4     2040.03     2091.16     52.46 o
   4   2   4      245.49      279.58     11.05 o
   5   2   4     1125.41     1110.24     28.39 o
   6   2   4    12896.98    12703.53    283.95 o
   7   2   4      607.26      570.84     18.87 o
   8   2   4      357.05      380.78     13.85 o
   9   2   4     1232.08     1275.84     32.99 o
  10   2   4      798.90      758.35     22.95 o
  11   2   4      189.90      196.30     11.44 o
  12   2   4       27.12       44.82     11.46 o
  13   2   4     2204.71     2218.29     53.64 o
  14   2   4     8587.09     8556.04    200.62 o
  15   2   4     1720.41     1702.73     44.08 o
  16   2   4      604.22      640.25     29.98 o
  17   2   4        7.38      -14.83     16.76 o
  18   2   4       43.74       30.80     18.70 o
  19   2   4       69.53       89.56     20.38 o
  20   2   4      132.31      127.50     21.85 o
  21   2   4      781.77      829.80     44.18 o
  22   2   4     3720.47     3661.77    137.46 o
  23   2   4      502.20      442.48     38.70 o
  24   2   4       22.63       24.24     26.66 o
  25   2   4       95.45       86.91     25.88 o
  26   2   4      233.73      239.78     38.02 o
  27   2   4       41.68       47.54     27.72 o
  28   2   4       25.51        8.06     32.23 o
  29   2   4       99.61      178.71     37.64 o
  30   2   4      598.39      672.83     61.99 o
   1   3   4     3410.84     3425.79    107.15 o
   2   3   4     4227.47     4261.87    111.61 o
   3   3   4      322.37      326.75     16.12 o
   4   3   4     1702.05     1666.62     44.55 o
   5   3   4       11.70       27.42      8.98 o
   6   3   4     1137.43     1097.35     33.21 o
   7   3   4     2935.90     2789.04     80.90 o
   8   3   4      321.70      338.40     17.45 o
   9   3   4     2901.22     2832.69     74.37 o
  10   3   4     3912.40     3869.20     99.50 o
  11   3   4      461.31      473.16     22.47 o
  12   3   4      230.25      202.52     17.64 o
  13   3   4      209.55      198.37     18.21 o
  14   3   4       85.11      100.44     17.12 o
  15   3   4      138.43      114.30     18.26 o
  16   3   4      286.79      347.70     31.01 o
  17   3   4     1061.29     1057.83     49.43 o
  18   3   4     1438.93     1467.47     61.18 o
  19   3   4      958.28      874.79     45.17 o
  20   3   4        5.92       25.10     25.60 o
  21   3   4      715.58      656.42     40.86 o
  22   3   4       15.47        6.42     33.02 o
  23   3   4       26.17       -5.27     27.78 o
  24   3   4       83.84      132.35     31.91 o
  25   3   4      137.01      164.20     33.59 o
  26   3   4      499.80      520.22     42.27 o
  27   3   4      306.75      344.49     61.60 o
  28   3   4        2.07        9.37     35.97 o
   0   4   4      397.91      429.56     39.47 o
   1   4   4      452.34      463.81     29.20 o
   2   4   4      797.97      788.92     43.28 o
   3   4   4     1115.87     1176.74     55.99 o
   4   4   4      289.62      326.64     51.01 o
   5   4   4     2461.06     2459.54    100.86 o
   6   4   4     1185.56     1204.16     58.32 o
   7   4   4     1852.69     1802.98     65.83 o
   8   4   4      223.34      238.24     21.24 o
   9   4   4      179.31      167.62     23.27 o
  10   4   4       55.99       39.80     17.87 o
  11   4   4      953.85      915.25     41.49 o
  12   4   4       46.17       39.67     19.87 o
  13   4   4     1369.36     1430.47     57.43 o
  14   4   4      751.92      685.35     37.77 o
  15   4   4      692.52      732.37     38.67 o
  16   4   4      410.38      357.96     30.35 o
  17   4   4       18.73       15.82     23.91 o
  18   4   4       20.23       41.90     24.90 o
  19   4   4      248.85      245.10     30.08 o
  20   4   4       31.66       21.20     27.10 o
  21   4   4      791.13      837.28     45.83 o
  22   4   4      186.71      195.99     33.56 o
  23   4   4      170.42      202.56     34.45 o
  24   4   4       17.22       17.74     32.60 o
   1   5   4      171.63      179.23     23.77 o
   2   5   4     1308.13     1361.79     62.48 o
   3   5   4       16.29        5.21     28.89 o
   4   5   4       42.12        7.14     30.69 o
   5   5   4      492.18      499.14     33.59 o
   6   5   4      730.47      730.41     43.93 o
   7   5   4      290.97      261.53     28.29 o
   8   5   4       18.06        8.33     24.49 o
   9   5   4      132.28      154.05     26.57 o
  10   5   4     1552.15     1503.81     74.20 o
  11   5   4        7.22      -25.52     25.52 o
  12   5   4       47.89       37.38     28.29 o
  13   5   4      263.70      270.03     43.86 o
  14   5   4       82.94      102.40     31.41 o
  15   5   4      135.56      145.31     41.02 o
  16   5   4       46.77       98.57     32.87 o
  17   5   4       36.02       46.57     34.25 o
  18   5   4      922.02      990.74     62.82 o
  19   5   4       14.55        8.22     36.36 o
   0   6   4      418.08      499.38     51.01 o
   1   6   4       34.77       49.43     26.09 o
   2   6   4        0.93       12.47     43.82 o
   3   6   4      356.87      408.14     33.16 o
   4   6   4       67.68       77.62     26.12 o
   5   6   4      435.38      460.89     34.33 o
   6   6   4        1.52       16.96     24.24 o
   7   6   4      138.37      191.28     59.20 o
   8   6   4      257.55      204.12     53.94 o
   9   6   4        1.42       13.04     48.08 o
  10   6   4       11.10       38.72     48.92 o
   2   0   5      965.20      967.42     28.29 o
   4   0   5    32563.17    32292.04   1016.46 o
   6   0   5     1072.06     1080.56     44.33 o
   8   0   5     5280.95     5337.78    199.20 o
  10   0   5     1531.92     1507.00     77.60 o
  12   0   5    22350.32    22074.41    884.57 o
  14   0   5      154.57      175.97     25.42 o
  16   0   5     3132.38     3128.83    143.16 o
  18   0   5     1772.84     1716.55     87.89 o
  20   0   5     4475.36     4450.90    191.13 o
  22   0   5      487.08      460.31     47.54 o
  24   0   5     1949.73     1975.22    104.66 o
  26   0   5       18.86       15.39     48.42 o
  28   0   5       19.52       38.97     56.19 o
  30   0   5      196.32      188.06     62.63 o
   0   1   5     7908.80     8236.18    234.85 o
   1   1   5    14028.61    14350.84    306.40 o
   2   1   5     1412.11     1488.35     34.91 o
   3   1   5     4591.32     4808.05    100.70 o
   4   1   5      294.29      319.70     11.11 o
   5   1   5      877.22      861.28     26.42 o
   6   1   5      390.29      408.22     15.53 o
   7   1   5    10593.51    10683.74    256.36 o
   8   1   5      673.73      668.45     20.93 o
   9   1   5    10681.44    10621.60    266.10 o
  10   1   5      460.07      461.29     19.62 o
  11   1   5     5761.41     5750.96    162.12 o
  12   1   5      945.26      957.17     36.36 o
  13   1   5      534.70      510.56     27.28 o
  14   1   5      500.52      502.06     23.09 o
  15   1   5     2014.26     1987.58     62.65 o
  16   1   5      159.73      127.56     17.74 o
  17   1   5     2875.99     2867.95     89.66 o
  18   1   5       94.38       99.71     18.95 o
  19   1   5     3231.09     3263.05     99.45 o
  20   1   5      336.74      322.15     25.03 o
  21   1   5      189.72      196.96     27.01 o
  22   1   5      255.72      243.40     29.01 o
  23   1   5      459.22      426.22     35.04 o
  24   1   5       27.79       23.58     23.50 o
  25   1   5      516.02      490.69     32.50 o
  26   1   5       37.27        8.12     34.25 o
  27   1   5     1590.23     1599.00     63.30 o
  28   1   5      146.41      190.81     30.17 o
  29   1   5      194.24      201.88     38.50 o
  30   1   5       36.95       26.89     34.63 o
  31   1   5        7.90      -35.51     35.60 o
   1   2   5      341.82      370.15     18.28 o
   2   2   5      145.55      152.00      7.90 o
   3   2   5     1658.60     1553.30     35.81 o
   4   2   5    18438.46    18485.40    384.42 o
   5   2   5     4083.32     3960.25     90.48 o
   6   2   5      348.21      334.52     12.69 o
   7   2   5     1491.74     1579.91     39.18 o
   8   2   5     1969.12     1938.90     49.06 o
   9   2   5      316.84      300.62     13.11 o
  10   2   5      119.47      120.45     10.59 o
  11   2   5      623.55      579.71     20.83 o
  12   2   5     4485.36     4429.31     99.29 o
  13   2   5      678.08      650.28     23.61 o
  14   2   5      127.95      128.88     12.15 o
  15   2   5      212.44      213.07     20.03 o
  16   2   5     2381.16     2389.07     73.84 o
  17   2   5      932.21      872.43     39.22 o
  18   2   5      572.06      544.97     29.03 o
  19   2   5      232.51      236.70     23.07 o
  20   2   5      696.30      663.47     32.61 o
  21   2   5      235.23      233.57     25.81 o
  22   2   5       63.11       57.59     23.22 o
  23   2   5      381.25      434.01     30.61 o
  24   2   5     1181.97     1195.92     52.24 o
  25   2   5      335.51      382.70     32.31 o
  26   2   5      156.18      129.19     28.57 o
  27   2   5      104.67       87.54     33.96 o
  28   2   5       85.77      106.96     35.88 o
  29   2   5       94.14       60.06     36.48 o
   0   3   5     5551.22     5574.92    181.55 o
   1   3   5     3169.05     3193.54     80.62 o
   2   3   5      297.34      305.13     14.78 o
   3   3   5     2359.45     2426.27     67.40 o
   4   3   5      134.71      137.86      9.93 o
   5   3   5      457.45      430.87     17.94 o
   6   3   5      162.33      153.37     11.72 o
   7   3   5      457.03      454.10     20.05 o
   8   3   5     3875.84     3694.58     96.44 o
   9   3   5     2103.46     2017.81     65.69 o
  10   3   5      156.37      167.35     15.89 o
  11   3   5     2005.09     1998.81     61.14 o
  12   3   5     1092.17     1035.98     38.57 o
  13   3   5       92.48      113.29     16.96 o
  14   3   5      229.17      258.81     20.52 o
  15   3   5        9.02       -9.54     19.43 o
  16   3   5     1955.66     1919.63     72.95 o
  17   3   5      592.83      622.78     35.28 o
  18   3   5        7.88       27.35     23.27 o
  19   3   5      650.61      731.04     40.33 o
  20   3   5      797.76      853.22     43.77 o
  21   3   5      120.88      118.91     28.42 o
  22   3   5      163.88      223.29     32.28 o
  23   3   5       70.94      111.54     39.58 o
  24   3   5      260.51      256.98     33.82 o
  25   3   5      212.08      154.35     35.95 o
  26   3   5       41.84       88.51     37.14 o
  27   3   5      359.86      400.91     43.86 o
   1   4   5      156.01      192.22     23.85 o
   2   4   5      514.82      506.50     33.84 o
   3   4   5     1961.31     1990.89     89.46 o
   4   4   5     1266.61     1310.18     61.76 o
   5   4   5     1830.91     1783.95     79.47 o
   6   4   5       34.21       45.94     21.63 o
   7   4   5      365.91      394.26     23.11 o
   8   4   5      263.26      260.36     20.91 o
   9   4   5      235.62      246.83     21.67 o
  10   4   5      459.05      471.11     27.07 o
  11   4   5     1225.96     1287.50     52.33 o
  12   4   5      582.61      573.33     30.97 o
  13   4   5     1206.42     1138.77     49.39 o
  14   4   5        7.58       27.19     21.82 o
  15   4   5      867.84      851.37     41.74 o
  16   4   5      302.58      271.61     28.00 o
  17   4   5      201.90      254.12     41.76 o
  18   4   5      178.53      188.97     37.13 o
  19   4   5      339.12      368.81     37.08 o
  20   4   5       41.71       28.56     28.75 o
  21   4   5      200.92      249.00     32.36 o
  22   4   5        2.76       -4.91     30.80 o
  23   4   5      319.31      312.73     38.03 o
  24   4   5      199.38      196.73     36.61 o
   0   5   5     1950.74     1922.78    121.08 o
   1   5   5       20.03       18.02     22.69 o
   2   5   5       25.87       30.74     23.38 o
   3   5   5      340.95      382.96     31.09 o
   4   5   5      130.91       59.29     24.03 o
   5   5   5      185.61      179.49     27.05 o
   6   5   5      125.17       95.06     26.06 o
   7   5   5       23.33      -17.50     25.21 o
   8   5   5     1687.93     1754.15     83.10 o
   9   5   5      116.75      102.53     28.49 o
  10   5   5      141.52      170.23     30.87 o
  11   5   5      162.09      146.18     31.17 o
  12   5   5      293.94      357.02     51.01 o
  13   5   5       65.29       95.48     59.45 o
  14   5   5       30.15       19.67     31.69 o
  15   5   5       85.31      120.75     34.50 o
  16   5   5      592.30      687.27     54.73 o
  17   5   5       58.44       70.18     49.17 o
  18   5   5       12.23       12.74     41.35 o
  19   5   5       39.18       47.92     44.65 o
   1   6   5      111.65      105.08     28.68 o
   2   6   5       75.41       80.68     28.27 o
   3   6   5      290.40      335.56     33.33 o
   4   6   5        3.73       54.05     27.71 o
   5   6   5      219.83      215.43     31.24 o
   6   6   5       42.42       23.58     27.58 o
   7   6   5      170.46      219.09     44.44 o
   8   6   5       20.38       -2.37     38.47 o
   9   6   5       13.38       37.80     29.17 o
   0   0   6     4194.60     4317.19    268.34 o
   2   0   6     3682.59     3605.64    111.09 o
   4   0   6      372.83      377.16     24.21 o
   6   0   6    25145.76    26934.39   1093.12 o
   8   0   6     5433.47     5589.81    234.62 o
  10   0   6     3508.00     3499.16    136.11 o
  12   0   6       56.85       48.61     19.74 o
  14   0   6     8491.48     8318.12    328.46 o
  16   0   6     1884.72     1835.38     84.13 o
  18   0   6      146.90      190.64     28.65 o
  20   0   6     1379.09     1374.55     78.67 o
  22   0   6     3418.15     3381.18    152.57 o
  24   0   6      432.95      429.31     62.21 o
  26   0   6       77.64       66.23     56.19 o
  28   0   6      876.62      814.30     87.38 o
  30   0   6      397.03      410.33     72.33 o
   1   1   6     8495.71     8681.61    204.78 o
   2   1   6     1066.45     1068.61     25.64 o
   3   1   6     1241.08     1129.85     29.27 o
   4   1   6      808.72      843.90     23.13 o
   5   1   6      985.70      936.88     25.16 o
   6   1   6     2061.33     2150.20     53.36 o
   7   1   6     3223.61     3222.84    101.58 o
   8   1   6      235.81      224.61     14.80 o
   9   1   6     5021.05     4838.99    134.64 o
  10   1   6      190.69      178.57     14.28 o
  11   1   6     5960.08     5855.59    170.32 o
  12   1   6      795.92      769.69     33.26 o
  13   1   6     3656.64     3597.87    108.84 o
  14   1   6       97.81       79.64     15.69 o
  15   1   6     2914.01     2936.83     92.55 o
  16   1   6      508.18      495.90     29.75 o
  17   1   6     4358.63     4283.27    122.46 o
  18   1   6      669.86      674.35     31.66 o
  19   1   6     1728.12     1737.56     59.91 o
  20   1   6       65.29       41.08     24.25 o
  21   1   6      606.93      605.74     36.93 o
  22   1   6      261.00      238.40     31.21 o
  23   1   6      589.69      513.17     38.45 o
  24   1   6        8.12      -11.26     35.18 o
  25   1   6      537.32      601.33     42.56 o
  26   1   6      348.26      299.25     30.93 o
  27   1   6      391.04      399.69     33.88 o
  28   1   6        3.82       -8.26     31.80 o
  29   1   6      296.85      282.12     41.73 o
  30   1   6       32.11       48.43     36.48 o
   0   2   6     2806.72     2864.51    124.85 o
   1   2   6     2896.93     2862.14     76.69 o
   2   2   6     3673.72     3756.86     97.76 o
   3   2   6     1543.44     1515.16     35.19 o
   4   2   6       60.48       83.83     12.26 o
   5   2   6     2078.04     2055.93     49.83 o
   6   2   6     4684.42     4623.91    103.69 o
   7   2   6     1564.48     1586.29     42.01 o
   8   2   6     3394.59     3402.69     81.69 o
   9   2   6      884.64      853.74     25.84 o
  10   2   6     1299.76     1230.25     35.43 o
  11   2   6      163.86      160.83     15.59 o
  12   2   6      635.22      637.20     23.69 o
  13   2   6      940.94      971.24     36.72 o
  14   2   6     3860.94     3776.49    110.43 o
  15   2   6      516.87      518.96     26.33 o
  16   2   6     1491.85     1459.59     50.69 o
  17   2   6      132.53      130.79     24.74 o
  18   2   6       80.61       73.74     20.54 o
  19   2   6      130.86      141.73     22.38 o
  20   2   6      418.49      467.07     29.63 o
  21   2   6      560.88      624.98     33.46 o
  22   2   6     2220.84     2187.34     74.74 o
  23   2   6      386.26      384.80     31.05 o
  24   2   6       48.55       24.90     25.65 o
  25   2   6       46.88       24.57     27.24 o
  26   2   6      204.69      236.23     42.87 o
  27   2   6      154.51      185.69     36.25 o
  28   2   6      244.85      246.08     37.57 o
  29   2   6       97.67      157.33     38.48 o
   1   3   6     1619.30     1633.91     41.12 o
   2   3   6     2247.00     2188.01     53.73 o
   3   3   6      779.35      789.84     28.26 o
   4   3   6     1799.81     1824.55     50.98 o
   5   3   6     1334.31     1300.88     34.62 o
   6   3   6      640.75      650.30     28.49 o
   7   3   6     1801.08     1727.11     53.75 o
   8   3   6      140.54      131.09     15.01 o
   9   3   6     2253.14     2236.31     66.00 o
  10   3   6     2919.56     2863.54     85.75 o
  11   3   6      281.91      296.01     19.52 o
  12   3   6      665.45      688.02     36.74 o
  13   3   6      823.61      817.63     50.20 o
  14   3   6      177.32      187.95     22.99 o
  15   3   6      721.51      708.66     37.17 o
  16   3   6      259.59      286.74     26.82 o
  17   3   6      613.87      617.06     34.93 o
  18   3   6     1129.44     1217.60     54.85 o
  19   3   6      352.97      341.19     31.74 o
  20   3   6      180.97      196.98     29.17 o
  21   3   6      614.31      610.81     54.45 o
  22   3   6       28.01       26.18     27.75 o
  23   3   6      241.63      130.68     33.16 o
  24   3   6      107.72      116.15     33.18 o
  25   3   6      156.30      133.87     35.03 o
  26   3   6      280.24      307.01     41.10 o
  27   3   6      258.01      230.31     45.42 o
   0   4   6     1438.48     1550.08    100.18 o
   1   4   6      531.85      605.56     59.04 o
   2   4   6      476.42      457.72     32.78 o
   3   4   6      890.29      882.45     51.06 o
   4   4   6       16.04       30.27     22.96 o
   5   4   6     1242.12     1219.69     62.17 o
   6   4   6      479.04      496.50     34.68 o
   7   4   6      920.53      993.56     55.27 o
   8   4   6      779.17      809.66     48.63 o
   9   4   6      112.11      128.37     27.55 o
  10   4   6       68.20       98.49     39.18 o
  11   4   6      407.34      417.48     42.69 o
  12   4   6      115.09      112.19     27.18 o
  13   4   6      834.05      861.71     56.05 o
  14   4   6      539.36      564.85     42.18 o
  15   4   6      812.59      806.54     52.47 o
  16   4   6      296.05      334.87     29.67 o
  17   4   6       82.20      118.49     34.96 o
  18   4   6       36.82       39.07     33.94 o
  19   4   6      145.42      173.17     37.93 o
  20   4   6      103.58       89.61     37.91 o
  21   4   6      292.73      386.25     47.61 o
  22   4   6      266.63      284.79     46.00 o
  23   4   6      131.35      142.99     43.24 o
   1   5   6       70.56       52.77     25.99 o
   2   5   6      787.81      775.95     64.22 o
   3   5   6       81.93      121.27     28.35 o
   4   5   6      245.65      289.20     31.51 o
   5   5   6      191.14      210.45     30.29 o
   6   5   6      196.30      232.63     31.37 o
   7   5   6      180.31      202.08     45.78 o
   8   5   6       25.93       55.45     29.00 o
   9   5   6       58.07       65.16     29.52 o
  10   5   6     1116.15     1205.97     67.34 o
  11   5   6        0.20       14.45     33.74 o
  12   5   6      115.74      118.96     33.10 o
  13   5   6      188.22      213.16     37.12 o
  14   5   6       95.59       73.27     35.77 o
  15   5   6      191.05      184.67     39.18 o
  16   5   6       92.89      125.78     36.55 o
  17   5   6       44.03      -31.79     37.57 o
   0   6   6      128.85      150.85     45.74 o
   1   6   6      135.01      132.99     31.60 o
   2   6   6      129.44      145.90     31.42 o
   3   6   6      255.44      301.81     36.08 o
   4   6   6       10.32       55.70     31.07 o
   5   6   6      317.51      299.95     36.89 o
   6   6   6       19.29       33.90     52.93 o
   2   0   7     7147.58     6707.78    266.38 o
   4   0   7     5469.75     5278.99    201.36 o
   6   0   7     3589.66     3567.62    137.77 o
   8   0   7      779.63      800.45     40.37 o
  10   0   7     8285.13     8092.95    321.27 o
  12   0   7     4907.85     4675.11    201.04 o
  14   0   7       53.39       52.12     23.22 o
  16   0   7     2431.22     2415.93    114.94 o
  18   0   7     5393.71     5402.90    228.12 o
  20   0   7     1314.34     1221.29     80.57 o
  22   0   7      240.43      194.00     37.80 o
  24   0   7      646.42      650.15     72.92 o
  26   0   7     1062.47     1033.05     98.34 o
  28   0   7       37.70       71.83     60.71 o
  30   0   7      118.14      152.52     72.50 o
   0   1   7     4869.81     5421.74    176.86 o
   1   1   7     3753.07     3709.30     92.79 o
   2   1   7      526.04      516.16     20.20 o
   3   1   7     5624.50     5578.57    137.11 o
   4   1   7      224.74      211.97     13.13 o
   5   1   7     7497.29     7497.35    189.77 o
   6   1   7      722.69      711.17     25.44 o
   7   1   7     3605.12     3447.80     91.03 o
   8   1   7      289.73      261.22     22.80 o
   9   1   7     2259.56     2141.53     62.33 o
  10   1   7      184.07      194.35     16.62 o
  11   1   7     1799.82     1833.69     59.72 o
  12   1   7       26.31       31.04     14.80 o
  13   1   7     3109.09     3003.67     95.18 o
  14   1   7      597.55      663.67     31.11 o
  15   1   7     2637.33     2746.08     86.69 o
  16   1   7      575.06      582.55     27.53 o
  17   1   7     1413.48     1436.22     53.66 o
  18   1   7      228.40      211.95     22.02 o
  19   1   7      892.12      945.49     48.23 o
  20   1   7       70.23       68.23     25.83 o
  21   1   7     1766.06     1696.39     72.11 o
  22   1   7      175.17      157.81     30.34 o
  23   1   7      813.01      836.71     48.58 o
  24   1   7       64.01       74.55     31.74 o
  25   1   7      453.21      452.23     39.36 o
  26   1   7       10.18       10.84     32.43 o
  27   1   7      402.88      412.23     41.12 o
  28   1   7      108.18       86.11     36.72 o
  29   1   7      199.33      217.17     40.19 o
   1   2   7      330.24      340.54     16.15 o
   2   2   7     4754.33     4694.25    122.94 o
   3   2   7      828.58      775.33     23.73 o
   4   2   7     3381.43     3316.49     88.88 o
   5   2   7     1972.95     2003.81     56.62 o
   6   2   7     1083.46     1045.49     32.39 o
   7   2   7      960.76      919.16     30.25 o
   8   2   7       27.02        8.36      6.56 o
   9   2   7      640.97      648.12     30.77 o
  10   2   7     6760.41     6631.27    202.40 o
  11   2   7     1342.44     1302.21     42.68 o
  12   2   7     2463.36     2438.38     73.89 o
  13   2   7      175.48      166.63     19.24 o
  14   2   7      306.34      356.48     22.58 o
  15   2   7      172.98      164.79     20.57 o
  16   2   7      603.77      604.64     33.11 o
  17   2   7      926.75      902.27     41.10 o
  18   2   7     2107.84     2138.65     73.08 o
  19   2   7      240.66      261.82     25.80 o
  20   2   7      592.81      566.27     33.18 o
  21   2   7       67.75       57.76     24.37 o
  22   2   7       22.73      -10.14     24.29 o
  23   2   7      379.18      313.48     31.21 o
  24   2   7      547.96      576.47     42.19 o
  25   2   7      176.66      218.17     49.85 o
  26   2   7      847.61      864.23     50.93 o
  27   2   7       28.03       10.75     35.26 o
  28   2   7       20.97       15.67     35.61 o
   0   3   7     2123.02     2109.91     91.26 o
   1   3   7      445.21      462.69     25.22 o
   2   3   7     1037.44     1013.84     43.44 o
   3   3   7     1441.09     1449.19     55.29 o
   4   3   7       16.91       12.82     16.25 o
   5   3   7     2561.48     2525.13     90.84 o
   6   3   7     1983.25     1986.59     65.10 o
   7   3   7      603.19      583.22     28.85 o
   8   3   7     1043.58     1036.66     43.46 o
   9   3   7      183.28      149.17     18.81 o
  10   3   7      418.42      453.03     26.55 o
  11   3   7      832.15      800.20     38.03 o
  12   3   7      320.71      327.64     25.03 o
  13   3   7      894.84      898.81     43.82 o
  14   3   7     1097.35     1085.41     49.04 o
  15   3   7      187.36      222.78     27.81 o
  16   3   7      526.41      499.94     33.11 o
  17   3   7      574.64      579.66     37.78 o
  18   3   7       60.36       63.74     25.98 o
  19   3   7      612.30      549.46     37.04 o
  20   3   7      265.89      278.75     32.50 o
  21   3   7      483.96      468.83     37.84 o
  22   3   7      409.47      425.10     37.95 o
  23   3   7       82.41       93.60     34.10 o
  24   3   7       92.24      110.28     34.50 o
  25   3   7      149.13      127.73     47.35 o
  26   3   7       42.99       99.88     51.12 o
   1   4   7     1140.58     1105.02     56.61 o
   2   4   7      363.30      344.81     31.57 o
   3   4   7      733.07      798.28     50.26 o
   4   4   7      534.68      532.78     37.47 o
   5   4   7      591.00      582.74     39.26 o
   6   4   7      123.30       90.23     39.51 o
   7   4   7      497.51      483.55     38.40 o
   8   4   7       10.82       24.84     26.00 o
   9   4   7     1132.08     1118.33     61.26 o
  10   4   7      759.67      827.72     50.58 o
  11   4   7      816.65      859.83     64.10 o
  12   4   7      323.53      264.68     44.95 o
  13   4   7      443.35      460.46     40.69 o
  14   4   7      220.85      242.91     35.51 o
  15   4   7      485.94      584.13     44.31 o
  16   4   7       66.63       68.57     34.16 o
  17   4   7      362.70      417.87     43.75 o
  18   4   7      259.24      256.08     40.51 o
  19   4   7      387.35      413.30     47.20 o
  20   4   7       56.57       25.33     39.09 o
  21   4   7      125.55      119.78     42.96 o
  22   4   7       25.41       70.53     43.07 o
   0   5   7      419.44      459.50     55.11 o
   1   5   7      126.34      132.12     30.08 o
   2   5   7      283.26      329.34     35.68 o
   3   5   7      228.13      204.88     45.36 o
   4   5   7       49.30       75.72     29.80 o
   5   5   7      216.37      155.11     31.31 o
   6   5   7      816.50      784.68     63.51 o
   7   5   7       28.03       44.24     31.18 o
   8   5   7      545.36      525.19     43.15 o
   9   5   7      141.95      127.23     33.16 o
  10   5   7       88.31       95.07     33.30 o
  11   5   7      107.77       75.42     35.06 o
  12   5   7      134.26      205.16     38.13 o
  13   5   7       89.48       54.92     36.68 o
  14   5   7      455.52      483.40     46.84 o
  15   5   7       39.40       34.88     39.25 o
  16   5   7      109.72      141.08     42.08 o
   0   0   8    24620.46    24575.46   1408.01 o
   2   0   8      174.01      165.15     48.42 o
   4   0   8     1240.97     1222.55     57.27 o
   6   0   8      347.11      338.90     27.34 o
   8   0   8    12839.43    12617.11    520.04 o
  10   0   8      160.89      192.21     37.46 o
  12   0   8     2473.51     2309.93    131.37 o
  14   0   8     1295.03     1273.32     64.83 o
  16   0   8     3170.83     3145.39    129.25 o
  18   0   8      430.94      467.71     42.46 o
  20   0   8     2369.83     2488.97    127.62 o
  22   0   8      809.20      787.29     83.04 o
  24   0   8      597.61      746.99     80.86 o
  26   0   8       75.42       44.74     63.13 o
  28   0   8      951.00      934.21    100.60 o
   1   1   8     1722.30     1696.97     38.79 o
   2   1   8      244.76      266.94     21.16 o
   3   1   8     6730.43     6609.44    169.05 o
   4   1   8     1024.47     1004.30     30.13 o
   5   1   8     7514.50     7279.94    186.36 o
   6   1   8      353.86      369.03     17.20 o
   7   1   8     2967.15     2786.01     83.86 o
   8   1   8       93.16       87.79     20.96 o
   9   1   8      670.63      642.98     28.78 o
  10   1   8      267.63      288.42     19.29 o
  11   1   8     2768.79     2774.18     83.00 o
  12   1   8      785.62      756.44     34.03 o
  13   1   8     2417.23     2266.49     72.21 o
  14   1   8      347.01      337.13     36.09 o
  15   1   8     2106.85     2130.40     74.37 o
  16   1   8      379.39      365.82     25.28 o
  17   1   8      702.91      761.93     34.22 o
  18   1   8       22.81      -15.47     23.32 o
  19   1   8      265.92      256.25     28.93 o
  20   1   8      132.55      136.80     29.28 o
  21   1   8      469.49      551.99     62.10 o
  22   1   8       56.99       90.32     30.41 o
  23   1   8     1599.43     1662.91     74.48 o
  24   1   8      207.92      216.95     48.14 o
  25   1   8      248.61      277.03     39.01 o
  26   1   8       36.25        1.30     45.82 o
  27   1   8       59.51       75.81     45.30 o
  28   1   8       25.62        3.01     35.93 o
   0   2   8    11766.49    11423.84    455.14 o
   1   2   8     1932.68     1859.56     56.71 o
   2   2   8      460.96      450.99     22.91 o
   3   2   8     1147.44     1137.45     42.32 o
   4   2   8      468.12      462.23     26.87 o
   5   2   8      828.74      851.29     33.56 o
   6   2   8      494.08      483.02     22.37 o
   7   2   8      749.69      720.77     30.46 o
   8   2   8     6099.42     5989.92    166.32 o
   9   2   8     1971.91     1980.69     64.04 o
  10   2   8      170.72      183.00     18.15 o
  11   2   8      418.11      422.62     28.29 o
  12   2   8     1604.16     1624.80     62.85 o
  13   2   8       45.49       38.98     20.93 o
  14   2   8      361.32      365.34     29.31 o
  15   2   8      332.80      314.16     24.07 o
  16   2   8     1515.95     1611.79     56.97 o
  17   2   8      377.24      383.06     27.61 o
  18   2   8       62.16       37.39     21.80 o
  19   2   8      386.33      419.93     35.01 o
  20   2   8     1038.22     1117.33     49.03 o
  21   2   8      142.08      169.62     28.03 o
  22   2   8       50.00       50.96     42.62 o
  23   2   8      124.10      137.05     32.39 o
  24   2   8      162.89      164.19     35.44 o
  25   2   8       11.70      -17.51     32.35 o
  26   2   8       94.23      126.32     36.85 o
  27   2   8      138.34      148.38     39.28 o
   1   3   8      678.77      648.18     69.20 o
   2   3   8      354.35      325.58     30.75 o
   3   3   8     1616.46     1602.05     73.08 o
   4   3   8     3103.91     3026.78    140.52 o
   5   3   8     3376.92     3437.70    145.45 o
   6   3   8      118.23      127.67     53.02 o
   7   3   8     1335.47     1296.95     68.49 o
   8   3   8      330.56      330.30     22.74 o
   9   3   8      443.39      478.18     31.23 o
  10   3   8      631.31      638.14     33.18 o
  11   3   8       42.09       36.78     19.63 o
  12   3   8     1476.44     1500.16     59.14 o
  13   3   8      769.48      795.07     40.61 o
  14   3   8       23.65        9.25     21.71 o
  15   3   8     1189.18     1170.09     52.39 o
  16   3   8      396.02      390.67     32.05 o
  17   3   8        8.24       13.09     35.75 o
  18   3   8      297.34      331.03     31.61 o
  19   3   8       13.51       31.35     26.73 o
  20   3   8      399.28      396.30     35.16 o
  21   3   8      268.14      244.49     34.34 o
  22   3   8       28.44       43.65     31.09 o
  23   3   8      435.98      488.44     41.13 o
  24   3   8      301.59      304.83     39.33 o
  25   3   8       37.33       75.10     36.34 o
   0   4   8     2802.85     2628.88    182.71 o
   1   4   8      774.08      814.26     55.28 o
   2   4   8      140.15      135.84     30.05 o
   3   4   8      160.15      137.58     28.76 o
   4   4   8       28.20       -4.31     26.72 o
   5   4   8       62.91       56.91     28.18 o
   6   4   8      216.22      215.01     32.82 o
   7   4   8      872.64      885.11    110.63 o
   8   4   8      628.65      652.52     45.28 o
   9   4   8      417.65      455.34     40.53 o
  10   4   8       28.93       73.76     31.53 o
  11   4   8      328.10      302.60     36.71 o
  12   4   8      353.59      293.54     37.84 o
  13   4   8      243.51      237.19     36.26 o
  14   4   8      332.93      315.06     38.51 o
  15   4   8      575.66      560.29     47.17 o
  16   4   8      145.85      181.40     37.59 o
  17   4   8      186.33      181.97     39.11 o
  18   4   8       62.67       65.90     39.15 o
  19   4   8      162.52      214.44     42.40 o
  20   4   8       91.03       67.08     40.81 o
  21   4   8      125.00      159.59     47.50 o
   1   5   8      339.95      351.58     59.79 o
   2   5   8       36.28       94.79     47.96 o
   3   5   8       20.80       59.10     31.66 o
   4   5   8     1047.31     1157.77     98.30 o
   5   5   8      183.76      173.12     34.00 o
   6   5   8        9.00       33.69     31.30 o
   7   5   8       99.09      104.20     42.77 o
   8   5   8      122.67       87.65     34.62 o
   9   5   8      129.63      177.39     36.40 o
  10   5   8       68.84       80.61     35.90 o
  11   5   8        7.30        3.55     40.56 o
  12   5   8      377.35      482.91     47.75 o
  13   5   8        3.69        5.29     37.98 o
  14   5   8        2.65        9.70     38.39 o
   2   0   9    10999.87    10795.71    428.68 o
   4   0   9      662.70      682.76     43.37 o
   6   0   9     3653.32     3418.63    142.91 o
   8   0   9     1071.11      955.36     52.05 o
  10   0   9    10099.91     9983.02    381.06 o
  12   0   9      112.64      160.47     27.43 o
  14   0   9      222.43      247.45     30.97 o
  16   0   9      158.36      199.12     32.13 o
  18   0   9     5065.46     5132.49    208.84 o
  20   0   9       62.29       88.27     35.83 o
  22   0   9       74.43       90.90     51.76 o
  24   0   9      144.96      158.29     60.29 o
  26   0   9      965.74      909.55    102.27 o
  28   0   9       42.49       59.45     67.15 o
   0   1   9      589.46      607.98     29.18 o
   1   1   9      353.87      353.30     16.49 o
   2   1   9      650.71      570.30     23.05 o
   3   1   9     4710.18     4630.70    123.83 o
   4   1   9      140.85      158.52     15.71 o
   5   1   9     6835.30     6412.34    179.99 o
   6   1   9      332.56      329.39     21.70 o
   7   1   9     1917.23     1936.22     62.33 o
   8   1   9       82.49       75.38     15.96 o
   9   1   9      216.92      212.85     18.99 o
  10   1   9      118.41      132.27     25.61 o
  11   1   9     1135.17     1117.29     43.68 o
  12   1   9      204.26      207.01     20.97 o
  13   1   9     6029.71     5995.94    168.71 o
  14   1   9     1132.88     1121.43     47.07 o
  15   1   9     1753.89     1846.90     63.69 o
  16   1   9       96.23      109.95     26.00 o
  17   1   9      171.42      151.75     28.05 o
  18   1   9       68.29       95.97     27.50 o
  19   1   9      235.99      233.72     30.82 o
  20   1   9       11.70        1.20     27.89 o
  21   1   9     1031.65     1113.64     57.82 o
  22   1   9      153.79      155.55     35.93 o
  23   1   9      592.78      705.85     46.97 o
  24   1   9        2.44       35.54     33.53 o
  25   1   9      343.16      371.29     61.96 o
  26   1   9        4.58      -26.24     43.87 o
  27   1   9       11.94        3.48     46.40 o
   1   2   9      596.37      598.96     27.69 o
   2   2   9     4416.12     4425.84    116.73 o
   3   2   9     1050.05      974.96     39.08 o
   4   2   9      318.98      284.19     20.32 o
   5   2   9      203.18      177.75     18.36 o
   6   2   9      852.87      836.34     34.57 o
   7   2   9      411.23      419.16     22.43 o
   8   2   9      313.02      268.02     35.90 o
   9   2   9      869.87      881.98     55.53 o
  10   2   9     4794.04     4928.13    172.70 o
  11   2   9      978.91      932.17     45.27 o
  12   2   9       23.64       48.16     21.47 o
  13   2   9        8.61       -6.79     26.39 o
  14   2   9      119.81      124.37     25.04 o
  15   2   9       24.57       -8.17     24.78 o
  16   2   9       16.85       27.94     26.75 o
  17   2   9      429.12      384.14     34.57 o
  18   2   9     2316.94     2383.71     78.64 o
  19   2   9      365.84      339.79     34.32 o
  20   2   9       81.08      121.98     32.00 o
  21   2   9        4.45      -14.10     29.34 o
  22   2   9       27.16       45.86     32.10 o
  23   2   9       22.08      -36.18     47.51 o
  24   2   9       61.38       45.42     33.95 o
  25   2   9      169.22      246.36     39.17 o
  26   2   9      620.70      599.03     48.30 o
   0   3   9       93.41      109.29     40.31 o
   1   3   9       81.92       67.86     26.54 o
   2   3   9     1340.68     1244.09     73.25 o
   3   3   9      496.70      520.08     37.55 o
   4   3   9       50.36       46.00     26.22 o
   5   3   9     1386.14     1396.74     76.08 o
   6   3   9     2105.79     2065.65     90.81 o
   7   3   9     1339.59     1353.90     71.24 o
   8   3   9       65.00       63.71     27.73 o
   9   3   9      520.00      440.23     37.96 o
  10   3   9      244.88      261.30     34.62 o
  11   3   9      730.94      704.55     48.04 o
  12   3   9       16.20       11.41     28.56 o
  13   3   9      777.47      796.61     52.87 o
  14   3   9     1394.37     1470.99     77.69 o
  15   3   9      316.80      315.72     38.34 o
  16   3   9       65.85       63.89     32.90 o
  17   3   9      117.50      129.78     36.42 o
  18   3   9       51.07       44.52     38.42 o
  19   3   9      160.59      223.69     43.53 o
  20   3   9      120.02      131.67     41.09 o
  21   3   9      213.71      260.17     46.23 o
  22   3   9      439.48      494.22     53.91 o
  23   3   9       77.28       51.84     46.36 o
   1   4   9     1547.26     1413.76     77.57 o
   2   4   9      649.88      670.33     44.99 o
   3   4   9      229.69      264.39     33.98 o
   4   4   9      610.18      540.15     43.11 o
   5   4   9      227.14      235.57     33.61 o
   6   4   9       53.47       72.14     30.97 o
   7   4   9      664.71      653.37     47.56 o
   8   4   9       19.23       34.13     31.61 o
   9   4   9     1145.53      999.40     82.12 o
  10   4   9      589.87      582.82     46.28 o
  11   4   9      296.73      403.15     42.72 o
  12   4   9       33.20        8.59     33.03 o
  13   4   9        8.12       47.52     34.32 o
  14   4   9       77.08       76.36     72.08 o
  15   4   9        8.15       10.37     35.95 o
  16   4   9      119.28       83.70     38.01 o
  17   4   9      337.99      362.24     46.47 o
  18   4   9      228.85      305.93     48.47 o
  19   4   9      276.50      243.04     47.65 o
   0   5   9       34.89      -27.59     47.50 o
   1   5   9       96.87      123.76     87.59 o
   2   5   9      432.60      425.43     44.29 o
   3   5   9      182.97      164.91     36.84 o
   4   5   9       27.62       48.72     49.00 o
   5   5   9      178.67      174.08     38.07 o
   6   5   9      941.62      993.90     65.58 o
   7   5   9        4.85       12.15     35.57 o
   8   5   9        2.56        0.73     35.68 o
   9   5   9      216.33      210.18     73.50 o
  10   5   9      184.86      231.87     40.52 o
  11   5   9       50.55       82.02     40.21 o
  12   5   9       12.61      -21.47     57.45 o
   0   0  10     9181.18     9031.82    529.24 o
   2   0  10     1199.75     1114.99     60.64 o
   4   0  10      654.31      659.23     42.46 o
   6   0  10      152.14      179.74     27.54 o
   8   0  10     9473.88     9054.55    378.90 o
  10   0  10      359.00      354.96     34.38 o
  12   0  10      330.53      406.24     37.87 o
  14   0  10      977.35      977.62     60.10 o
  16   0  10     1437.43     1436.27     76.51 o
  18   0  10      159.33      107.82     34.08 o
  20   0  10      984.53     1050.11     97.00 o
  22   0  10      236.50      311.07     64.56 o
  24   0  10      198.71      175.52     64.05 o
  26   0  10       76.11        4.10     69.07 o
   1   1  10     1224.57     1178.43     46.66 o
   2   1  10      289.59      280.47     20.32 o
   3   1  10     4769.96     4665.48    137.53 o
   4   1  10      673.39      679.76     28.59 o
   5   1  10     3735.44     3684.58    107.67 o
   6   1  10        8.19       17.41     17.55 o
   7   1  10     1543.93     1520.21     52.86 o
   8   1  10      598.38      537.62     27.30 o
   9   1  10     1312.82     1320.90     48.72 o
  10   1  10      165.88      167.57     20.38 o
  11   1  10      640.74      624.95     30.56 o
  12   1  10      336.59      347.39     25.20 o
  13   1  10     1334.42     1388.28     52.15 o
  14   1  10       76.37       97.43     24.71 o
  15   1  10     1392.24     1395.00     59.12 o
  16   1  10      388.87      375.69     32.75 o
  17   1  10      325.18      353.98     33.58 o
  18   1  10      101.26      107.63     29.97 o
  19   1  10      221.23      230.87     32.66 o
  20   1  10      184.91      171.60     35.63 o
  21   1  10      506.15      500.50     41.69 o
  22   1  10       23.83       38.83     33.18 o
  23   1  10      860.94      856.64     52.76 o
  24   1  10       90.45       75.11     44.32 o
  25   1  10      273.40      300.47     52.19 o
  26   1  10       30.74       31.74     44.17 o
   0   2  10     5205.23     5331.09    208.74 o
   1   2  10      115.43      102.69     17.77 o
   2   2  10      238.03      248.71     19.77 o
   3   2  10      139.35      141.90     18.06 o
   4   2  10      340.14      328.99     26.84 o
   5   2  10      307.32      323.15     26.10 o
   6   2  10      615.24      636.38     36.37 o
   7   2  10      986.75      950.17     45.69 o
   8   2  10     3496.28     3515.36    119.08 o
   9   2  10      938.00      892.44     46.19 o
  10   2  10      284.26      298.44     27.66 o
  11   2  10      187.99      181.48     25.71 o
  12   2  10     1165.68     1130.75     53.47 o
  13   2  10      263.88      255.77     28.59 o
  14   2  10     1210.83     1213.73     57.81 o
  15   2  10      305.84      309.09     40.67 o
  16   2  10     1287.34     1323.51     79.94 o
  17   2  10      290.08      307.35     42.99 o
  18   2  10      130.31      110.90     39.37 o
  19   2  10      386.45      380.64     37.24 o
  20   2  10      778.43      825.12     46.43 o
  21   2  10      105.11       91.24     31.15 o
  22   2  10      402.48      398.18     39.90 o
  23   2  10       31.24       29.30     32.73 o
  24   2  10       81.82       86.77     40.19 o
   1   3  10      507.52      461.84     39.60 o
   2   3  10      372.85      347.74     34.71 o
   3   3  10      807.52      750.37     46.87 o
   4   3  10     1905.76     1939.53     97.45 o
   5   3  10      371.39      402.96     36.96 o
   6   3  10       55.90       27.74     26.99 o
   7   3  10      328.78      322.74     36.54 o
   8   3  10      231.67      164.55     31.70 o
   9   3  10      333.63      383.64     44.11 o
  10   3  10      272.28      282.34     41.31 o
  11   3  10      141.70      129.32     34.02 o
  12   3  10      694.04      663.09     49.91 o
  13   3  10      579.70      560.45     47.22 o
  14   3  10        9.17       13.08     32.58 o
  15   3  10      864.60      743.12     54.61 o
  16   3  10      265.48      332.15     41.72 o
  17   3  10      252.69      202.50     48.54 o
  18   3  10       39.13       50.15     36.29 o
  19   3  10      143.63      187.92     55.90 o
  20   3  10      250.82      273.83     63.64 o
  21   3  10      242.31      238.28     49.07 o
  22   3  10        5.89        3.66     41.86 o
   0   4  10      213.64      246.01     52.35 o
   1   4  10     1306.78     1317.10     76.04 o
   2   4  10       66.20       69.70     31.66 o
   3   4  10      128.58      136.80     34.95 o
   4   4  10       62.99       16.66     31.75 o
   5   4  10      124.78      136.39     34.50 o
   6   4  10      278.89      305.79     37.99 o
   7   4  10      452.18      456.08     45.42 o
   8   4  10      206.03      192.98     35.50 o
   9   4  10      345.18      468.28     54.02 o
  10   4  10       98.23      130.65     43.02 o
  11   4  10      204.75      257.51     73.88 o
  12   4  10      107.13      104.21     37.01 o
  13   4  10       53.09       66.76     36.83 o
  14   4  10      230.75      223.86     41.87 o
  15   4  10      228.89      275.76     44.51 o
  16   4  10       80.98       98.13     41.12 o
  17   4  10      161.00      143.95     43.07 o
   1   5  10      180.52      118.77     39.32 o
   2   5  10       63.44       17.94     36.84 o
   3   5  10       25.95      -12.35     36.30 o
   4   5  10      961.75     1026.82     66.23 o
   5   5  10       20.43        3.01     36.25 o
   6   5  10       85.18       65.68     56.57 o
   7   5  10       34.61       85.19     38.38 o
   8   5  10       83.79       39.44     37.58 o
   9   5  10      173.47      169.36     42.24 o
   2   0  11     4155.56     4030.09    165.09 o
   4   0  11     3637.47     3535.16    150.75 o
   6   0  11     2592.50     2460.15    144.92 o
   8   0  11      440.64      516.18     38.71 o
  10   0  11     3282.71     3047.19    139.69 o
  12   0  11     1965.20     1989.88     98.22 o
  14   0  11       19.65       44.96     32.33 o
  16   0  11      708.35      736.60     56.86 o
  18   0  11     1332.60     1684.21    128.69 o
  20   0  11      536.37      585.18     74.26 o
  22   0  11      175.42      147.09     63.97 o
  24   0  11      604.88      600.48     87.22 o
   0   1  11      141.84      169.06     27.66 o
   1   1  11     2051.12     1943.82     63.98 o
   2   1  11       73.04       43.79     18.09 o
   3   1  11     1872.06     1759.12     60.77 o
   4   1  11      183.65      189.07     20.28 o
   5   1  11     1256.77     1191.94     44.62 o
   6   1  11      594.10      625.22     30.79 o
   7   1  11     1021.67     1044.34     44.36 o
   8   1  11      391.67      356.80     24.71 o
   9   1  11     1158.56     1167.00     45.72 o
  10   1  11      237.17      200.15     22.78 o
  11   1  11      959.65      958.24     43.56 o
  12   1  11       44.59       47.51     24.29 o
  13   1  11     1240.08     1244.82     58.80 o
  14   1  11      632.00      609.50     39.63 o
  15   1  11      659.28      691.84     40.08 o
  16   1  11       46.82       66.67     28.60 o
  17   1  11      745.25      784.03     46.46 o
  18   1  11       70.08      105.04     32.18 o
  19   1  11      741.91      728.53     47.10 o
  20   1  11       54.63       58.21     35.89 o
  21   1  11      451.35      533.10     43.03 o
  22   1  11       90.57       55.78     54.98 o
  23   1  11      288.96      310.59     52.03 o
  24   1  11        2.72       -2.44     47.03 o
   1   2  11      505.58      513.20     67.61 o
   2   2  11      297.41      297.48     35.56 o
   3   2  11      797.11      758.57     49.84 o
   4   2  11     2243.49     2287.54    106.60 o
   5   2  11      103.35       85.31     28.15 o
   6   2  11      206.14      227.05     34.28 o
   7   2  11       31.97       78.14     28.82 o
   8   2  11      146.17      171.48     33.06 o
   9   2  11      287.93      210.01     34.94 o
  10   2  11     1138.21     1082.57     67.45 o
  11   2  11      412.29      375.15     70.66 o
  12   2  11     1200.67     1160.66     70.02 o
  13   2  11      112.41       76.79     32.84 o
  14   2  11      280.45      263.54     38.02 o
  15   2  11      356.63      337.72     42.93 o
  16   2  11      153.87      226.53     40.97 o
  17   2  11      247.65      246.52     43.10 o
  18   2  11      871.45      862.72     61.38 o
  19   2  11      400.60      412.69     50.52 o
  20   2  11       67.08       71.09     32.18 o
  21   2  11       45.74       20.64     34.30 o
  22   2  11       75.34       88.69     36.28 o
  23   2  11       25.01       16.69     35.81 o
   0   3  11      414.05      380.56     54.35 o
   1   3  11      677.71      695.95     57.87 o
   2   3  11      569.06      531.36     76.30 o
   3   3  11      299.35      308.90     37.56 o
   4   3  11       16.42       50.75     31.54 o
   5   3  11      758.32      860.16     87.01 o
   6   3  11      897.86      925.72     57.14 o
   7   3  11      496.86      458.74     42.04 o
   8   3  11      610.14      595.66     48.75 o
   9   3  11      264.79      269.15     38.54 o
  10   3  11      110.18       54.97     31.91 o
  11   3  11      502.65      407.18     49.84 o
  12   3  11       52.37       42.68     36.53 o
  13   3  11      218.86      200.05     39.35 o
  14   3  11      499.38      560.02     81.78 o
  15   3  11      134.23      197.07     47.71 o
  16   3  11      316.59      347.86     47.59 o
  17   3  11      169.92      133.71     40.90 o
  18   3  11       33.96       34.14     41.72 o
  19   3  11      360.39      424.77     54.59 o
  20   3  11      116.25      116.70     48.55 o
   1   4  11      330.76      328.78     41.77 o
   2   4  11      201.26      228.75     36.10 o
   3   4  11      246.11      361.76     95.75 o
   4   4  11      461.30      452.27     44.36 o
   5   4  11      295.55      213.94     39.60 o
   6   4  11       60.68       74.15     36.84 o
   7   4  11      212.54      210.39     38.70 o
   8   4  11        7.59       37.47     37.03 o
   9   4  11      363.70      421.94     47.20 o
  10   4  11      425.70      515.14    101.35 o
  11   4  11      229.89      319.99     43.51 o
  12   4  11      379.18      387.84     47.15 o
  13   4  11      164.88      202.97     43.07 o
  14   4  11        4.29      -23.17     38.84 o
  15   4  11       52.45      114.26     44.27 o
   0   5  11      317.18      221.51     61.71 o
   1   5  11        8.78       28.95     39.46 o
   2   5  11      162.50      184.43     55.73 o
   3   5  11       45.92       44.04     39.98 o
   0   0  12      442.19      463.09     52.18 o
   2   0  12     1605.40     1539.43     80.59 o
   4   0  12      532.77      489.61     38.37 o
   6   0  12     3377.02     3276.75    142.06 o
   8   0  12      365.14      325.11     38.11 o
  10   0  12      250.61      293.54     34.85 o
  12   0  12      144.92      194.60     35.02 o
  14   0  12     2915.86     2830.84    130.42 o
  16   0  12      558.50      501.06     72.42 o
  18   0  12        4.02       12.21     54.10 o
  20   0  12      268.61      329.22     75.34 o
  22   0  12     1115.93     1209.41    110.38 o
   1   1  12     1468.51     1461.95     52.16 o
   2   1  12      281.46      274.72     24.40 o
   3   1  12      635.62      679.26     33.64 o
   4   1  12      640.12      604.60     30.07 o
   5   1  12      340.10      300.83     23.92 o
   6   1  12      473.11      435.47     27.79 o
   7   1  12     1229.73     1238.60     50.96 o
   8   1  12      482.59      446.02     35.85 o
   9   1  12     2185.24     2225.46     86.11 o
  10   1  12      137.80      139.74     26.27 o
  11   1  12     1253.67     1289.50     58.80 o
  12   1  12      197.88      205.70     29.80 o
  13   1  12      391.41      372.19     34.29 o
  14   1  12       62.59       16.02     27.14 o
  15   1  12      176.25      210.11     31.80 o
  16   1  12       47.50       66.10     32.43 o
  17   1  12     1053.65     1143.10     59.34 o
  18   1  12       87.76      111.44     34.35 o
  19   1  12      418.83      413.30     40.38 o
  20   1  12       28.85       36.31     44.71 o
  21   1  12      276.80      344.73     53.11 o
  22   1  12       16.24      -50.34     64.05 o
  23   1  12      140.28      219.17     78.19 o
   0   2  12     1825.48     1667.40    118.32 o
   1   2  12      126.56      158.66     32.13 o
   2   2  12     1676.27     1751.33     91.26 o
   3   2  12      427.35      400.60     41.48 o
   4   2  12       49.19       60.59     31.88 o
   5   2  12      454.70      501.24     41.68 o
   6   2  12     1997.87     1863.53     92.54 o
   7   2  12      259.24      319.35     38.46 o
   8   2  12      548.82      536.38     45.97 o
   9   2  12      266.31      309.72     37.96 o
  10   2  12      229.44      216.81     38.57 o
  11   2  12      277.60      323.10     40.60 o
  12   2  12      286.32      321.02     40.53 o
  13   2  12      157.76      118.68     36.75 o
  14   2  12     1056.88     1050.77     68.60 o
  15   2  12      149.29      179.26     60.21 o
  16   2  12      229.62      235.90     43.17 o
  17   2  12       31.37        4.63     40.63 o
  18   2  12       17.98       -3.47     37.96 o
  19   2  12       49.12       -9.25     43.35 o
  20   2  12      145.43      137.08     50.08 o
  21   2  12       84.08      120.30     47.95 o
   1   3  12      974.32      933.70     76.89 o
   2   3  12      472.32      473.29     43.90 o
   3   3  12       21.43       18.91     34.39 o
   4   3  12      325.84      326.71     41.33 o
   5   3  12      186.98      168.47     36.95 o
   6   3  12      161.58      113.33     35.19 o
   7   3  12      502.66      521.04     47.75 o
   8   3  12       15.23       -0.46     34.74 o
   9   3  12      390.18      446.30     47.49 o
  10   3  12      648.41      580.93     49.38 o
  11   3  12      201.13      223.76     42.41 o
  12   3  12      110.45       81.92     40.41 o
  13   3  12      240.19      254.08     45.40 o
  14   3  12       30.69       46.74     39.55 o
  15   3  12      362.18      436.48     50.75 o
  16   3  12       89.22       57.31     40.87 o
  17   3  12      327.94      285.99     50.22 o
  18   3  12      278.11      353.14     51.64 o
   0   4  12      182.88      129.61     55.61 o
   1   4  12      302.08      354.55     43.33 o
   2   4  12      155.94      240.07     42.24 o
   3   4  12      228.09      200.30     42.45 o
   4   4  12        1.10       42.20     70.07 o
   5   4  12      311.02      206.91     43.90 o
   6   4  12      392.90      517.30     48.45 o
   7   4  12      186.74      229.56     42.06 o
   8   4  12      111.68       83.94     40.36 o
   9   4  12       51.22       85.04     41.36 o
  10   4  12       22.65        3.30     49.80 o
  11   4  12       29.20       54.82     59.16 o
  12   4  12       32.94       34.86     42.57 o
   2   0  13      628.71      615.21     46.74 o
   4   0  13     4026.50     3951.68    166.59 o
   6   0  13       38.44       43.91     42.15 o
   8   0  13      901.57      881.39     57.37 o
  10   0  13      176.43      144.76     48.42 o
  12   0  13     2193.69     2350.25    115.51 o
  14   0  13      248.63      226.11     57.87 o
  16   0  13      873.66      929.61     91.06 o
  18   0  13       62.95       39.89     64.05 o
  20   0  13      447.49      468.61     79.36 o
   0   1  13      606.25      546.31     44.39 o
   1   1  13     2253.72     2157.06     71.98 o
   2   1  13      151.20      152.70     33.08 o
   3   1  13      820.84      773.75     37.45 o
   4   1  13        3.53        6.23     25.83 o
   5   1  13       74.04       76.88     25.13 o
   6   1  13      116.42      152.30     27.66 o
   7   1  13      657.91      769.79     42.63 o
   8   1  13      155.30      160.58     28.84 o
   9   1  13     1225.58     1253.04     72.82 o
  10   1  13      216.01      154.25     30.33 o
  11   1  13     1129.85     1077.30     55.09 o
  12   1  13       54.17       32.25     28.51 o
  13   1  13       45.64       29.78     28.84 o
  14   1  13       91.98      123.28     31.71 o
  15   1  13      207.91      264.47     36.32 o
  16   1  13      103.64      117.26     33.28 o
  17   1  13      395.69      463.08     51.25 o
  18   1  13       18.42       65.81     58.20 o
  19   1  13      471.96      544.54     79.94 o
  20   1  13       19.31       29.69     64.72 o
  21   1  13       23.82      -59.71     69.82 o
   1   2  13       82.36       60.68     32.25 o
   2   2  13       15.82       29.34     33.90 o
   3   2  13      381.77      358.06     46.79 o
   4   2  13     2588.26     2568.09    118.05 o
   5   2  13      266.45      258.24     40.04 o
   6   2  13       12.88      -12.35     32.25 o
   7   2  13       10.62      -24.13     32.40 o
   8   2  13      274.51      257.83     38.94 o
   9   2  13       40.54       59.83     33.79 o
  10   2  13        1.98       17.64     77.77 o
  11   2  13      306.03      308.15     42.73 o
  12   2  13      896.07      941.49     64.04 o
  13   2  13      299.24      328.21     44.76 o
  14   2  13       25.14       -0.31     38.76 o
  15   2  13      144.70      181.62     44.74 o
  16   2  13      272.21      328.56     50.06 o
  17   2  13      199.48      126.33     83.91 o
  18   2  13       54.14       15.78     43.55 o
  19   2  13       54.10       -8.88     45.36 o
   0   3  13      917.32      929.61     84.79 o
   1   3  13      323.98      357.28     64.64 o
   2   3  13       24.15        6.48     37.41 o
   3   3  13      447.50      458.53     67.61 o
   4   3  13       34.82      -14.92     35.68 o
   5   3  13       79.16       67.76     36.01 o
   6   3  13       93.52       68.03     55.27 o
   7   3  13      400.38      388.48     46.25 o
   8   3  13      594.40      608.55     52.95 o
   9   3  13      529.93      555.63     52.03 o
  10   3  13        6.03      -29.28     38.10 o
  11   3  13      158.54      152.49     44.86 o
  12   3  13      160.18       86.30     44.55 o
  13   3  13        2.34      -35.67     42.62 o
  14   3  13       45.98       63.16     43.15 o
  15   3  13       23.39      -15.15     45.18 o
   1   4  13       14.53       29.31     39.06 o
   2   4  13       71.44       77.31     76.14 o
   3   4  13      115.00       87.81     46.16 o
   4   4  13      356.28      408.99     52.22 o
   5   4  13      336.08      345.58     46.68 o
   6   4  13       19.71        2.06     40.56 o
   7   4  13      169.51      123.21     42.63 o
   8   4  13       69.25       51.34     42.09 o
   0   0  14      478.16      503.06     67.15 o
   2   0  14     1190.28     1186.06     78.19 o
   4   0  14       93.27       89.32     33.32 o
   6   0  14     2499.41     2584.45    120.97 o
   8   0  14      283.00      227.32     38.86 o
  10   0  14      207.15      209.97     55.61 o
  12   0  14       55.63       54.35     53.43 o
  14   0  14     1273.25     1401.91    119.91 o
  16   0  14      304.01      316.09     69.07 o
  18   0  14        4.76      -58.45     58.45 o
   1   1  14     1090.18      975.99     66.39 o
   2   1  14       29.52       -0.46     52.43 o
   3   1  14      245.07      250.47     40.04 o
   4   1  14       39.76       12.12     33.06 o
   5   1  14       25.06        4.35     34.85 o
   6   1  14       59.52       71.34     34.01 o
   7   1  14      864.87      973.75     63.78 o
   8   1  14       59.69       48.60     36.12 o
   9   1  14      928.21     1033.20     64.52 o
  10   1  14      115.00      128.74     38.68 o
  11   1  14      476.92      484.70     49.28 o
  12   1  14       18.12        1.17     39.31 o
  13   1  14      162.33      106.23     40.83 o
  14   1  14        1.84       43.60     43.23 o
  15   1  14      100.93       68.27     41.44 o
  16   1  14        1.40       97.50     61.80 o
  17   1  14      656.71      600.98     88.55 o
  18   1  14       67.62      107.79     69.99 o
   0   2  14       42.94       18.48     54.52 o
   1   2  14       92.15      108.12     38.68 o
   2   2  14      488.41      498.14     78.85 o
   3   2  14       99.21       83.06     37.68 o
   4   2  14       66.46       74.85     37.68 o
   5   2  14      491.42      467.57     47.27 o
   6   2  14      921.53      926.19     62.02 o
   7   2  14      105.25      118.94     37.69 o
   8   2  14      162.77      174.29     40.36 o
   9   2  14       62.15      102.43     39.30 o
  10   2  14       76.06       80.58     39.70 o
  11   2  14       39.91       28.13     38.26 o
  12   2  14        1.93       31.91     41.97 o
  13   2  14       68.24      104.85     42.35 o
  14   2  14      787.57      826.60     65.40 o
  15   2  14       50.80       41.83     43.46 o
  16   2  14      153.07      129.95     55.11 o
   1   3  14      541.76      515.91     52.08 o
   2   3  14      280.68      295.43     46.28 o
   3   3  14        2.36       -5.84     37.14 o
   4   3  14       88.45       83.80     39.49 o
   5   3  14       22.80       53.17     40.33 o
   6   3  14      189.64      224.03     44.19 o
   7   3  14       82.67       84.95     44.49 o
   8   3  14       26.93      -21.91     40.30 o
   9   3  14      334.24      360.47     49.51 o
  10   3  14      308.97      378.09     66.52 o
  11   3  14       64.72       25.61     42.89 o
  12   3  14       19.65       18.92     43.88 o
   2   0  15      277.65      324.99     41.23 o
   4   0  15     1103.62     1154.72     76.12 o
   6   0  15      107.57      101.35     58.62 o
   8   0  15        7.69       23.41     57.20 o
  10   0  15      470.97      461.67     73.08 o
  12   0  15      850.32      962.65     99.09 o
  14   0  15       64.19       90.65     60.71 o
  16   0  15      251.98      260.98     74.84 o
   0   1  15      186.58      137.31     53.10 o
   1   1  15      442.53      460.65     50.40 o
   2   1  15       44.43       11.60     39.11 o
   3   1  15      275.89      359.60     44.46 o
   4   1  15       73.98       45.36     37.69 o
   5   1  15      375.26      373.62     57.87 o
   6   1  15       37.87       11.70     39.34 o
   7   1  15      326.33      426.60     47.44 o
   8   1  15       69.31       74.24     39.28 o
   9   1  15      362.23      405.45     48.83 o
  10   1  15       23.03       17.87     40.68 o
  11   1  15      467.52      500.85     67.31 o
  12   1  15        5.91       21.88     41.39 o
  13   1  15      241.78      272.94     74.42 o
  14   1  15       39.23       46.33     63.30 o
  15   1  15      127.96       23.00     69.91 o
   1   2  15       30.85      -19.02     39.61 o
   2   2  15      307.02      363.24     47.53 o
   3   2  15      231.92      250.86     62.59 o
   4   2  15      600.47      656.96     57.23 o
   5   2  15      105.95       60.56     41.31 o
   6   2  15      216.89      198.15     45.60 o
   7   2  15       31.56        3.13     42.63 o
   8   2  15        6.11      -24.20     38.46 o
   9   2  15       85.65      109.09     42.16 o
  10   2  15      222.69      309.11     47.59 o
  11   2  15       62.90       30.44     41.91 o
  12   2  15      397.86      487.19     56.25 o
   0   3  15      319.09      358.23     67.90 o
   1   3  15       68.90       38.52     42.77 o
   2   3  15       31.06       11.29     44.20 o
   3   3  15      200.18      195.46     46.79 o
   4   3  15       50.17        4.91     43.78 o
   5   3  15       64.57       72.01     42.15 o
   6   3  15       25.23        7.92     43.01 o
   2   0  16       68.62       16.72     55.36 o
   4   0  16       52.25       39.64     53.52 o
   6   0  16      248.05      385.33     66.40 o
   8   0  16      969.50      959.63     93.32 o
  10   0  16       44.53       59.62     61.13 o
  12   0  16      136.96      155.87     71.91 o
   1   1  16      235.74      225.11     44.24 o
   2   1  16       34.78       23.10     43.00 o
   3   1  16      565.19      593.77     62.51 o
   4   1  16      130.24      155.98     43.79 o
   5   1  16      266.07      256.49     47.72 o
   6   1  16       27.57       48.16     45.41 o
   7   1  16      211.43      194.90     66.27 o
   8   1  16       61.40       84.70     46.20 o
   9   1  16      245.55      202.98     45.68 o
  10   1  16       38.66       88.55     60.46 o
  11   1  16      117.12      118.91     70.99 o
   0   2  16      802.84      863.22     92.40 o
   1   2  16      117.81       60.75     44.22 o
   2   2  16       60.80      151.16     46.43 o
   3   2  16       26.81        6.34     42.31 o
   4   2  16       50.94       19.24     46.95 o
   5   2  16       86.84       38.38     47.41 o
   6   2  16      125.39      105.16     46.42 o
   7   2  16       32.14        2.69     41.69 o
   0   1  17       26.57      -10.37     65.98 o
   1   1  17       37.53       33.14     43.47 o
   2   1  17       25.69      -42.01     42.82 o
   3   1  17      267.51      341.92    109.38 o
 
